# Supplementary material for: Whole-miRNome sequencing: a panel for the targeted sequencing of all human miRNA genes
Source: Nucleic Acids Res. 2025 Aug 27;53(16):gkaf812. doi: 10.1093/nar/gkaf812 (PMC12390761; doi:10.1093/nar/gkaf812)
Supplement: gkaf812_Supplemental_Files [file gkaf812_supplemental_files.zip]

Archive with 11 entries (11 files):
- SUPPLEMENTARY FIGURES.docx
- SUPPLEMENTARY FIGURES.pdf
- Supplementary_Table_S1_WMS_coordinates.xlsx
- Supplementary_Table_S2_Fingerprinting2.xlsx
- Supplementary_Table_S3_Primers.xlsx
- Supplementary_Table_S4_HSmetrics.xlsx
- Supplementary_Table_S5_List_of_mutations_cancer_samples.xlsx
- Supplementary_Table_S6_EGFR_qPCR.xlsx
- Supplementary_Table_S7_Hotspot_miRNAs.xlsx
- Supplementary_Table_S8_CNAs.xlsx
- Supplementary_Table_S9_List_of _mutations_Cell lines.xlsx
