# Supplementary material for: Whole-miRNome sequencing: a panel for the targeted sequencing of all human miRNA genes
Source: Nucleic Acids Res. 2025 Aug 27;53(16):gkaf812. doi: 10.1093/nar/gkaf812 (PMC12390761; doi:10.1093/nar/gkaf812)
Supplement: gkaf812_Supplemental_Files [file gkaf812_supplemental_files.zip › Supplementary_Table_S2_Fingerprinting2.xlsx]

## Sheet: Fingerprinting
Supplementary Table S2. Occurrence of SNPs - fingerprint analysis. SNP observed in: Normal and Tumor sampe(N/T), Normal sample only (N),Tumor sample only (T)
	mispaired	ADAR_chr1:154601491	MIR196A_chr12:53991815	TNRC6A_chr16:24790416	FUS_chr16:31183958	MIR4722_chr16:88716268	MIR149_chr2:240456086	DDX17_chr22:38483935	DROSHA_chr5:31409145	AGO2_chr8:140541308	MIR7702_chr9:111271224	total N of SNPs
BCC0001		N/T	N/T		N/T	N/T	N/T	N/T		N/T	N/T	8
BCC0002		N/T	N/T		N/T	N/T	N/T	N/T		N/T	N/T	8
BCC0005		N/T		N/T	N/T	N/T	N/T					5
BCC0006		N/T	N/T	N/T	N/T	N/T	N/T					6
BCC0007		N/T		N/T	N/T	N/T	N/T					5
BCC0008		N/T		N/T	N/T	N/T	N/T					5
BCC0009			N/T	N/T		N/T	N/T	N/T				5
BCC0010					N/T	N/T	N/T	N/T				4
BCC0011		N/T	N/T		N/T	N/T	N/T	N/T	N/T		N/T	8
BCC0012		N/T	N/T		N/T	N/T	N/T	N/T			N/T	7
BCC0013			N/T	N/T	N/T	N/T	N/T		N/T			6
BCC0014		N/T				N/T	N/T	N/T		N/T		5
BCC0015		N/T	N/T		N/T	N/T	N/T	N/T				6
BCC0016		N/T	N/T	N/T		N/T	N/T				N/T	6
BCC0017		N/T	N/T	N/T		N/T	N/T	N/T				6
BCC0020	mispaired	N/T	T		N/T	N/T	T	T		N/T	N	8
BCC0021		N/T		N/T		N/T	N/T				N/T	5
BCC0022		N/T			N/T	N/T	N/T	N/T	N/T			6
BCC0023		N/T	N/T	N/T		N/T	N/T	N/T	N/T			7
BCC0024			N/T	N/T	N/T	N/T	N/T	N/T	N/T			7
BCC0025		N/T	N/T		N/T	N/T	N/T					5
BCC0026		N/T		N/T	N/T	N/T	N/T			N/T		6
BCC0027		N/T	N/T		N/T	N/T	N/T	N/T				6
BCC0028		N/T	N/T		N/T	N/T		N/T	N/T			6
INT0137				N/T	N/T	N/T	N/T	N/T		N/T		6
INT0141		N/T	N/T		N/T	N/T	N/T				N/T	6
INT0143		N/T	N/T	N/T	N/T	N/T	N/T	N/T		N/T		8
INT0150		N/T		N/T	N/T	N/T	N/T	N/T	N/T	N/T	N/T	9
INT0152		N/T	N/T		N/T	N/T	N/T		N/T	N/T	N/T	8
INT0155		N/T	N/T		N/T	N/T	N/T			N/T	N/T	7
INT0157		N/T	N/T		N/T	N/T	N/T	N/T	N/T		N/T	8
INT0163		N/T			N/T	N/T	N/T	N/T	N/T			6
INT0168		N/T			N/T	N/T	N/T			N/T		5
INT0169		N/T	N/T		N/T	N/T	N/T	N/T				6
INT0175		N/T	N/T	N/T	N/T	N/T	N/T			N/T		7
INT0176		N/T		N/T	N/T	N/T	N/T			N/T		6
INT0187			N/T			N/T	N/T	N/T		N/T	N/T	6
INT0192		N/T	N/T		N/T	N/T		N/T		N/T		6
INT0194		N/T	N/T		N/T	N/T	N/T			N/T		6
INT0198						N/T	N/T			N/T		3
INT0199		N/T	N/T	N/T	N/T	N/T	N/T			N/T	N/T	8
INT0200		N/T	N/T		N/T	N/T	N/T	N/T	N/T	N/T		8
INT0201		N/T	N/T		N/T	N/T		N/T				5
INT0202		N/T	N/T		N/T	N/T	N/T	N/T	N/T	N/T		8
INT0204		N/T			N/T	N/T	N/T			N/T		5
INT0207		N/T	N/T		N/T	N/T	N/T	N/T		N/T		7
INT0210		N/T	N/T		N/T	N/T	N/T	N/T		N/T	N/T	8
INT0211		N/T	N/T		N/T	N/T	N/T	N/T			N/T	7
INT0213		N/T	N/T			N/T	N/T					4
INT0217		N/T	N/T		N/T	N/T	N/T	N/T		N/T	N/T	8
INT0224	mispaired	N/T	T	T	N/T	N/T	N/T	N	T		N	9
INT0253		N/T	N/T		N/T	N/T	N/T		N/T			6
INT0263			N/T	N/T	N/T	N/T	N/T	N/T				6
INT0264			N/T			N/T	N/T			N/T		4
INT0334		N/T	N/T		N/T	N/T	N/T	N/T				6
INT0337	mispaired	N/T	N/T		N/T	N/T	N/T	T	N/T	T	T	9
INT0346		N/T	N/T		N/T	N/T	N/T		N/T		N/T	7
LUN0002		N/T	N/T		N/T	N/T	N/T	N/T	N/T			7
LUN0003		N/T	N/T		N/T	N/T		N/T				5
LUN0004		N/T				N/T	N/T					3
LUN0005		N/T			N/T	N/T	N/T		N/T			5
LUN0006		N/T	N/T			N/T	N/T	N/T				5
LUN0007		N/T	N/T		N/T	N/T	N/T		N/T			6
LUN0008		N/T	N/T		N/T	N/T	N/T			N/T		6
LUN0009		N/T	N/T		N/T	N/T	N/T			N/T		6
LUN0010		N/T		N/T		N/T	N/T		N/T	N/T		6
LUN0011		N/T	N/T	N/T	N/T	N/T	N/T	N/T	N/T	N/T		9
LUN0012		N/T			N/T	N/T	N/T				N/T	5
LUN0013		N/T	N/T	N/T	N/T	N/T	N/T			N/T		7
LUN0014		N/T			N/T	N/T	N/T	N/T		N/T	N/T	7
LUN0015					N/T	N/T	N/T		N/T			4
LUN0017		N/T	N/T	N/T		N/T	N/T	N/T		N/T		7
LUN0018		N/T	N/T		N/T	N/T	N/T	N/T	N/T			7
LUN0019		N/T			N/T	N/T	N/T			N/T		5
LUN0021		N/T				N/T	N/T	N/T			N/T	5
LUN0022		N/T		N/T	N/T	N/T	N/T					5
LUN0023		N/T		N/T	N/T	N/T	N/T	N/T				6
LUN0025		N/T	N/T	N/T		N/T	N/T	N/T	N/T	N/T		8
LUN0026		N/T			N/T	N/T	N/T			N/T	N/T	6
LUN0027		N/T	N/T			N/T	N/T			N/T	N/T	6
LUN0028		N/T				N/T	N/T				N/T	4
LUN0029		N/T			N/T	N/T	N/T	N/T		N/T		6
LUN0030		N/T			N/T	N/T	N/T	N/T				5
LUN0032		N/T	N/T		N/T	N/T	N/T			N/T	N/T	7
LUN0033		N/T			N/T	N/T	N/T	N/T				5
LUN0034		N/T			N/T	N/T	N/T					4
LUN0035		N/T	N/T		N/T	N/T	N/T		N/T			6
LUN0037		N/T			N/T	N/T	N/T		N/T	N/T		6
LUN0039		N/T	N/T		N/T	N/T	N/T		N/T		N/T	7
LUN0040						N/T	N/T	N/T	N/T		N/T	5
LUN0041			N/T			N/T	N/T	N/T	N/T	N/T		6
LUN0042		N/T				N/T	N/T			N/T	N/T	5
LUN0354		N/T	N/T	N/T	N/T	N/T	N/T	N/T				7
LUN0355		N/T	N/T		N/T	N/T	N/T			N/T		6
LUN0356		N/T	N/T			N/T	N/T	N/T		N/T		6
LUN0358		N/T			N/T	N/T	N/T	N/T			N/T	6
LUN0359					N/T	N/T	N/T	N/T	N/T	N/T	N/T	7
LUN0363		N/T		N/T	N/T	N/T	N/T	N/T			N/T	7
LUN0368		N/T		N/T	N/T	N/T	N/T			N/T		6
LUN0369		N/T		N/T	N/T	N/T	N/T	N/T	N/T	N/T		8
LUN0370		N/T	N/T			N/T	N/T	N/T		N/T	N/T	7
LUN0371		N/T	N/T		N/T	N/T	N/T	N/T	N/T	N/T	N/T	9
LUN0373		N/T	N/T	N/T		N/T	N/T	N/T				6
LUN0374		N/T	N/T		N/T	N/T	N/T					5
LUN0378			N/T		N/T	N/T	N/T	N/T			N/T	6
LUN0381		N/T		N/T	N/T	N/T	N/T	N/T			N/T	7
LUN0387		N/T	N/T		N/T	N/T	N/T	N/T	N/T			7
LUN0391		N/T	N/T	N/T	N/T	N/T	N/T	N/T			N/T	8
LUN0392		N/T	N/T			N/T	N/T	N/T	N/T	N/T		7
LUN0396		N/T			N/T	N/T		N/T	N/T	N/T	N/T	7
LUN0397		N/T			N/T	N/T	N/T					4
LUN0401				N/T	N/T	N/T		N/T			N/T	5
LUN0402		N/T	N/T		N/T	N/T			N/T		N/T	6
LUN0404		N/T			N/T	N/T	N/T	N/T				5
LUN0420		N/T	N/T	N/T	N/T	N/T	N/T	N/T		N/T		8
LUN0422		N/T			N/T	N/T		N/T	N/T	N/T		6
LUN0423		N/T	N/T		N/T	N/T	N/T	N/T				6
LUN0424			N/T		N/T	N/T	N/T	N/T	N/T			6
LUN0426		N/T				N/T	N/T	N/T				4
LUN0428		N/T		N/T	N/T	N/T	N/T	N/T			N/T	7
LUN0429		N/T	N/T			N/T	N/T	N/T				5
LUN0436		N/T			N/T	N/T	N/T	N/T	N/T			6
LUN0439		N/T	N/T	N/T	N/T	N/T	N/T	N/T				7
LUN0440		N/T	N/T		N/T	N/T	N/T			N/T		6
LUN0441		N/T	N/T	N/T		N/T	N/T		N/T	N/T		7
LUN0442		N/T				N/T	N/T					3
LUN0443		N/T	N/T		N/T	N/T		N/T				5
LUN0444		N/T	N/T	N/T	N/T	N/T	N/T				N/T	7
LUN0446		N/T	N/T		N/T	N/T	N/T	N/T				6
LUN0448		N/T	N/T		N/T	N/T		N/T		N/T		6
LUN0450		N/T		N/T		N/T	N/T		N/T	N/T		6
LUN0454		N/T	N/T		N/T	N/T	N/T		N/T			6
LUN0455		N/T	N/T	N/T		N/T	N/T					5
LUN0456		N/T			N/T	N/T	N/T	N/T			N/T	6
LUN0458		N/T	N/T	N/T	N/T	N/T	N/T			N/T		7
LUN0461		N/T		N/T	N/T	N/T	N/T	N/T				6
LUN0465		N/T			N/T	N/T	N/T				N/T	5
LUN0468		N/T			N/T	N/T	N/T			N/T		5
LUN0470		N/T	N/T		N/T	N/T	N/T	N/T	N/T			7
LUN0473		N/T	N/T		N/T	N/T	N/T		N/T			6
LUN0480		N/T	N/T			N/T	N/T	N/T			N/T	6
LUN0482		N/T	N/T			N/T	N/T	N/T		N/T	N/T	7
LUN0488		N/T		N/T		N/T	N/T	N/T	N/T		N/T	7
LUN0493		N/T	N/T			N/T	N/T	N/T		N/T		6
LUN0494		N/T			N/T	N/T	N/T				N/T	5
LUN0495		N/T		N/T	N/T	N/T	N/T	N/T	N/T			7
LUN0498		N/T				N/T	N/T	N/T	N/T		N/T	6
LUN0500		N/T	N/T		N/T	N/T	N/T	N/T	N/T		N/T	8
LUN0501			N/T		N/T	N/T	N/T	N/T	N/T			6
LUN0506		N/T	N/T		N/T	N/T		N/T		N/T		6
LUN0507		N/T	N/T		N/T	N/T	N/T	N/T				6
LUN0512		N/T			N/T	N/T	N/T	N/T				5
LUN0513		N/T	N/T		N/T	N/T	N/T	N/T		N/T		7
LUN0514		N/T	N/T		N/T	N/T	N/T	N/T				6
LUN0515		N/T		N/T	N/T	N/T	N/T	N/T		N/T	N/T	8
LUN0516		N/T		N/T	N/T	N/T	N/T	N/T	N/T	N/T		8
LUN0517		N/T			N/T	N/T	N/T					4
LUN0520		N/T				N/T	N/T	N/T		N/T		5
LUN0521		N/T	N/T		N/T	N/T	N/T	N/T		N/T		7
LUN0522		N/T	N/T			N/T	N/T	N/T		N/T	N/T	7
LUN0523				N/T	N/T	N/T					N/T	4
LUN0524			N/T		N/T	N/T	N/T	N/T		N/T	N/T	7
LUN0525			N/T		N/T	N/T	N/T			N/T		5
LUN0526		N/T	N/T		N/T	N/T	N/T	N/T	N/T			7
LUN0528		N/T		N/T	N/T	N/T	N/T	N/T		N/T		7
LUN0529			N/T		N/T	N/T	N/T				N/T	5
LUN0531		N/T	N/T		N/T	N/T	N/T			N/T		6
LUN0532		N/T			N/T	N/T	N/T			N/T	N/T	6
LUN0534		N/T	N/T	N/T	N/T	N/T	N/T	N/T		N/T		8
LUN0535		N/T	N/T		N/T	N/T	N/T	N/T		N/T		7
LUN0536		N/T	N/T		N/T	N/T	N/T			N/T		6
LUN0537	mispaired	N/T	N		N/T	N/T	N/T	N/T		T	T	8
LUN0539		N/T	N/T		N/T	N/T	N/T	N/T				6
LUN0540		N/T	N/T			N/T	N/T	N/T	N/T	N/T		7
LUN0541		N/T			N/T	N/T	N/T		N/T			5
LUN0542		N/T	N/T	N/T		N/T	N/T			N/T	N/T	7
LUN0543		N/T			N/T	N/T	N/T	N/T	N/T			6
LUN0544		N/T	N/T		N/T	N/T	N/T	N/T	N/T		N/T	8
LUN0552		N/T	N/T	N/T	N/T	N/T	N/T	N/T			N/T	8
LUN0554	mispaired	N/T	N		N/T	N/T	N/T	N/T				6
LUN0555		N/T	N/T		N/T	N/T				N/T		5
LUN0557		N/T	N/T	N/T	N/T	N/T	N/T			N/T		7
LUN0558	mispaired	N/T	N		N/T	N/T	N/T	N/T				6
LUN0559		N/T			N/T	N/T	N/T	N/T		N/T		6
LUN0560		N/T	N/T	N/T	N/T	N/T	N/T	N/T			N/T	8
LUN0562		N/T				N/T	N/T	N/T				4
LUN0563		N/T	N/T		N/T	N/T	N/T		N/T			6
LUN0574		N/T	N/T	N/T	N/T	N/T	N/T	N/T		N/T	N/T	9
LUN0576				N/T	N/T	N/T	N/T			N/T	N/T	6
LUN0587			N/T		N/T	N/T			N/T	N/T	N/T	6
LUN0588		N/T	N/T	N/T		N/T	N/T	N/T			N/T	7
LUN0591		N/T		N/T	N/T	N/T	N/T		N/T	N/T		7
LUN0600		N/T		N/T	N/T	N/T	N/T	N/T	N/T	N/T		8
LUN0603		N/T		N/T	N/T	N/T	N/T			N/T	N/T	7
LUN0606		N/T	N/T	N/T		N/T	N/T	N/T		N/T	N/T	8
LUN0616		N/T	N/T		N/T	N/T	N/T		N/T	N/T	N/T	8
LUN0617		N/T	N/T	N/T	N/T	N/T	N/T			N/T		7
LUN0618		N/T	N/T			N/T	N/T	N/T		N/T		6
LUN0620		N/T			N/T	N/T	N/T	N/T		N/T		6
LUN0624		N/T			N/T	N/T	N/T	N/T				5
LUN0628				N/T	N/T	N/T	N/T				N/T	5
LUN0631		N/T				N/T	N/T			N/T	N/T	5
LUN0640		N/T			N/T	N/T	N/T	N/T		N/T		6
LUN0642		N/T	N/T	N/T		N/T	N/T	N/T		N/T		7
LUN0643		N/T				N/T				N/T		3
LUN0646		N/T			N/T	N/T	N/T					4
LUN0654		N/T		N/T		N/T	N/T	N/T		N/T		6
LUN0658		N/T	N/T		N/T	N/T	N/T	N/T	N/T	N/T		8
LUN0668		N/T	N/T			N/T	N/T		N/T			5
LUN0670		N/T	N/T		N/T	N/T	N/T	N/T		N/T	N/T	8
LUN0674		N/T	N/T		N/T	N/T	N/T	N/T		N/T		7
OVA0001		N/T	N/T		N/T		N/T	N/T			N/T	6
OVA0002		N/T				N/T	N/T	N/T		N/T	N/T	6
OVA0003		N/T	N/T	N/T		N/T	N/T			N/T		6
OVA0004		N/T	N/T	N/T		N/T	N/T	N/T		N/T		7
OVA0005		N/T	N/T	N/T		N/T	N/T			N/T	N/T	7
OVA0006		N/T	N/T		N/T	N/T	N/T	N/T	N/T	N/T		8
OVA0007		N/T		N/T		N/T	N/T			N/T	N/T	6
OVA0008		N/T	N/T		N/T	N/T	N/T	N/T				6
OVA0009		N/T			N/T	N/T	N/T			N/T		5
OVA0010		N/T	N/T	N/T	N/T	N/T	N/T	N/T				7
OVA0011				N/T		N/T	N/T	N/T				4
OVA0012		N/T	N/T	N/T	N/T	N/T	N/T	N/T	N/T			8
OVA0013		N/T	N/T		N/T	N/T	N/T		N/T			6
OVA0014		N/T	N/T		N/T	N/T	N/T	N/T				6
OVA0015		N/T	N/T		N/T	N/T	N/T	N/T				6
OVA0016		N/T				N/T	N/T	N/T		N/T		5
OVA0017		N/T	N/T		N/T	N/T	N/T	N/T	N/T	N/T	N/T	9
OVA0018		N/T		N/T	N/T	N/T	N/T	N/T	N/T			7
OVA0019					N/T	N/T	N/T	N/T	N/T			5
OVA0020		N/T	N/T		N/T	N/T	N/T	N/T	N/T		N/T	8
OVA0021				N/T	N/T	N/T	N/T			N/T		5
OVA0022		N/T	N/T		N/T	N/T	N/T					5
OVA0023		N/T			N/T	N/T	N/T	N/T		N/T	N/T	7
OVA0025		N/T	N/T		N/T	N/T	N/T	N/T		N/T	N/T	8
OVA0026		N/T		N/T	N/T	N/T	N/T	N/T	N/T	N/T		8
OVA0031		N/T	N/T	N/T	N/T	N/T	N/T	N/T			N/T	8
OVA0032		N/T	N/T		N/T	N/T	N/T	N/T	N/T			7
OVA0034		N/T	N/T		N/T	N/T				N/T	N/T	6
OVA0036		N/T			N/T	N/T				N/T		4
OVA0045		N/T	N/T		N/T	N/T	N/T			N/T		6
OVA0052			N/T		N/T	N/T						3
OVA0054				N/T	N/T	N/T	N/T	N/T				5
OVA0057		N/T				N/T	N/T	N/T	N/T		N/T	6
OVA0058		N/T				N/T	N/T					3
OVA0060		N/T		N/T	N/T	N/T	N/T	N/T	N/T	N/T		8
OVA0063		N/T		N/T	N/T	N/T	N/T	N/T			N/T	7
OVA0065		N/T	N/T	N/T	N/T	N/T	N/T	N/T	N/T			8
OVA0066		N/T	N/T		N/T	N/T	N/T			N/T	N/T	7
OVA0068		N/T	N/T			N/T	N/T	N/T		N/T		6
OVA0069		N/T	N/T		N/T	N/T	N/T	N/T		N/T	N/T	8
OVA0070		N/T		N/T	N/T	N/T	N/T		N/T	N/T		7
OVA0071			N/T	N/T	N/T	N/T	N/T					5
OVA0072	mispaired	N/T			N/T	N/T	T	N/T	N		N	7
OVA0073		N/T	N/T		N/T	N/T						4
OVA0074		N/T			N/T	N/T	N/T	N/T		N/T		6
OVA0075		N/T	N/T		N/T	N/T	N/T			N/T	N/T	7
OVA0077		N/T			N/T	N/T	N/T	N/T		N/T	N/T	7
OVA0079		N/T	N/T		N/T	N/T	N/T	N/T			N/T	7
OVA0080		N/T			N/T	N/T	N/T					4
OVA0081		N/T				N/T				N/T		3
OVA0082		N/T			N/T	N/T	N/T	N/T		N/T	N/T	7
OVA0083		N/T				N/T	N/T	N/T		N/T		5
OVA0084		N/T		N/T		N/T	N/T	N/T				5
OVA0085		N/T	N/T	N/T		N/T	N/T	N/T		N/T		7
OVA0093		N/T	N/T		N/T	N/T		N/T		N/T		6
OVA0094		N/T			N/T	N/T	N/T	N/T		N/T		6
OVA0095		N/T			N/T	N/T	N/T	N/T		N/T		6
OVA0100		N/T				N/T	N/T					3
OVA0104		N/T	N/T		N/T	N/T	N/T					5
OVA0105		N/T			N/T	N/T	N/T	N/T	N/T			6
OVA0106		N/T	N/T		N/T	N/T	N/T	N/T				6
OVA0107		N/T			N/T	N/T	N/T	N/T		N/T		6
OVA0108		N/T		N/T		N/T	N/T				N/T	5
OVA0109		N/T			N/T	N/T	N/T					4
OVA0110		N/T			N/T	N/T	N/T	N/T	N/T	N/T		7
OVA0111		N/T			N/T	N/T	N/T	N/T		N/T		6
OVA0117		N/T			N/T	N/T	N/T	N/T				5
OVA0118		N/T	N/T	N/T	N/T	N/T	N/T	N/T		N/T		8
OVA0119		N/T	N/T	N/T	N/T	N/T	N/T	N/T				7
REN0006		N/T	N/T	N/T	N/T		N/T			N/T		6
REN0007		N/T	N/T	N/T	N/T	N/T	N/T			N/T		7
REN0012		N/T	N/T		N/T	N/T		N/T			N/T	6
REN0013		N/T				N/T	N/T	N/T		N/T		5
REN0017		N/T	N/T			N/T	N/T	N/T		N/T		6
REN0018		N/T	N/T		N/T	N/T	N/T	N/T		N/T		7
