# Supplementary material for: Whole-miRNome sequencing: a panel for the targeted sequencing of all human miRNA genes
Source: Nucleic Acids Res. 2025 Aug 27;53(16):gkaf812. doi: 10.1093/nar/gkaf812 (PMC12390761; doi:10.1093/nar/gkaf812)
Supplement: gkaf812_Supplemental_Files [file gkaf812_supplemental_files.zip › Supplementary_Table_S4_HSmetrics.xlsx]

## Sheet: Picard_HS_metrics
Supplementary Table S4. Sequencing metrics of WMS
sample_type	tumor_type	sample_name	sample_type	Library kit	material type	quality_(0-1-2-3)	N_mut	BAIT_DESIGN_EFFICIENCY	MEAN_BAIT_COVERAGE	FOLD_ENRICHMENT	PCT_PF_UQ_READS	MEAN_TARGET_COVERAGE	excluded	% duplicates	% On-target
sample	BCC	BCC0001N	N	SureSelectXT	RNAlater	3	5	0.816184	993.449	2135.06	0.912676	589.207		8.7324	42.2614
sample	BCC	BCC0001T	T	SureSelectXT	RNAlater	3	5	0.816184	751.106	2146.32	0.920498	448.705		7.9502	42.5281
sample	BCC	BCC0002N	N	SureSelectXT	RNAlater	3	5	0.816184	826.979	2159.24	0.916414	491.162		8.3586	43.1119
sample	BCC	BCC0002T	T	SureSelectXT	RNAlater	3	5	0.816184	685.493	2082.62	0.918253	413.687		8.1747	41.543
sample	BCC	BCC0005N	N	SureSelectXT	RNAlater	3	5	0.816184	735.555	2134.99	0.9312	446.701		6.88	41.1954
sample	BCC	BCC0005T	T	SureSelectXT	RNAlater	3	5	0.816184	2367.68	2028.53	0.819332	1040.28		18.0668	45.4864
sample	BCC	BCC0006N	N	SureSelectXT	RNAlater	3	5	0.816184	873.325	2189.71	0.895913	489.34		10.4087	45.3863
sample	BCC	BCC0006T	T	SureSelectXT	RNAlater	3	5	0.816184	950.359	2230.61	0.906864	552.361		9.3136	44.6359
sample	BCC	BCC0007N	N	SureSelectXT	RNAlater	3	5	0.816184	2609.27	1670.82	0.838633	1131.82		16.1367	42.3017
sample	BCC	BCC0007T	T	SureSelectXT	RNAlater	3	5	0.816184	871.526	2229.94	0.900883	494.392		9.9117	45.0649
sample	BCC	BCC0008N	N	SureSelectXT	RNAlater	3	5	0.816184	2529.02	2171.8	0.821957	1176.75		17.8043	45.9476
sample	BCC	BCC0008T	T	SureSelectXT	RNAlater	3	5	0.816184	739.001	1972.22	0.908693	436.348		9.1307	40.478
sample	BCC	BCC0009N	N	SureSelectXT	RNAlater	3	5	0.816184	2233.85	1641.26	0.829474	981.812		17.0526	42.6177
sample	BCC	BCC0009T	T	SureSelectXT	RNAlater	3	5	0.816184	2515.32	1975.81	0.830614	1167.45		16.9386	45.0638
sample	BCC	BCC0010N	N	SureSelectXT	RNAlater	3	5	0.816184	738.771	2157.42	0.916905	433.121		8.3095	42.1798
sample	BCC	BCC0010T	T	SureSelectXT	RNAlater	3	5	0.816184	1687.32	2036.48	0.87906	889.989		12.094	43.6105
sample	BCC	BCC0011N	N	SureSelectXT	RNAlater	3	5	0.816184	990.52	2106.45	0.891932	575.563		10.8068	44.1585
sample	BCC	BCC0011T	T	SureSelectXT	RNAlater	3	5	0.816184	1637.59	1739.62	0.878784	859.885		12.1216	39.711
sample	BCC	BCC0012N	N	SureSelectXT	RNAlater	3	5	0.816184	1049.33	1938.9	0.896292	592.687		10.3708	42.0006
sample	BCC	BCC0012T	T	SureSelectXT	RNAlater	3	5	0.816184	1163.9	1598.17	0.924654	677.941		7.5346	37.903
sample	BCC	BCC0013N	N	SureSelectXT	RNAlater	3	5	0.816184	861.142	2085.7	0.911946	508.888		8.8054	42.505
sample	BCC	BCC0013T	T	SureSelectXT	RNAlater	3	5	0.816184	2583.55	1981.8	0.846225	1291.99		15.3775	44.0463
sample	BCC	BCC0014N	N	SureSelectXT	RNAlater	3	5	0.816184	2279.51	1888.27	0.827551	1068.5		17.2449	44.2391
sample	BCC	BCC0014T	T	SureSelectXT	RNAlater	3	5	0.816184	958.464	2015.77	0.901971	545.101		9.8029	41.6275
sample	BCC	BCC0015N	N	SureSelectXT	RNAlater	3	5	0.816184	961.748	1817.93	0.900714	536.013		9.9286	42.5739
sample	BCC	BCC0015T	T	SureSelectXT	RNAlater	3	5	0.816184	1097.37	1946.1	0.878208	597.547		12.1792	44.1888
sample	BCC	BCC0016N	N	SureSelectXT	RNAlater	3	5	0.816184	1092.32	1876.8	0.892663	590.632		10.7337	41.8245
sample	BCC	BCC0016T	T	SureSelectXT	RNAlater	3	5	0.816184	1067.17	1875.9	0.873562	550.072		12.6438	43.5066
sample	BCC	BCC0017N	N	SureSelectXT	RNAlater	3	5	0.816184	1074.69	2278.96	0.846061	532.224		15.3939	49.4908
sample	BCC	BCC0017T	T	SureSelectXT	RNAlater	3	5	0.816184	3836.73	1753.33	0.809625	1584.37		19.0375	43.7598
sample	BCC	BCC0021N	N	SureSelectXT	RNAlater	3	0	0.816184	1239.36	1408.49	0.905466	678.556		9.4534	38.3378
sample	BCC	BCC0021T	T	SureSelectXT	RNAlater	3	0	0.816184	1179.88	1976.39	0.863192	606.203		13.6808	44.0287
sample	BCC	BCC0022N	N	SureSelectXT	RNAlater	3	5	0.816184	995.011	1757.37	0.91238	575.532		8.762	40.3165
sample	BCC	BCC0022T	T	SureSelectXT	RNAlater	3	5	0.816184	797.343	1620.3	0.908215	429.572		9.1785	38.8175
sample	BCC	BCC0023N	N	SureSelectXT	RNAlater	3	1	0.816184	2380.99	1476.36	0.873902	1116.98		12.6098	39.6995
sample	BCC	BCC0023T	T	SureSelectXT	RNAlater	3	1	0.816184	938.298	1592.45	0.920548	538.473		7.9452	38.709
sample	BCC	BCC0024N	N	SureSelectXT	RNAlater	3	9	0.816184	1224.61	1924.92	0.902274	683.419		9.7726	42.1604
sample	BCC	BCC0024T	T	SureSelectXT	RNAlater	3	9	0.816184	1204.51	1882.5	0.903108	684.739		9.6892	40.7995
sample	BCC	BCC0025N	N	SureSelectXT	RNAlater	3	6	0.816184	710.402	2255.57	0.902061	393.889		9.7939	48.4582
sample	BCC	BCC0025T	T	SureSelectXT	RNAlater	3	6	0.816184	1035.46	1883.17	0.907935	587.21		9.2065	42.4236
sample	BCC	BCC0026N	N	SureSelectXT	RNAlater	3	21	0.816184	2363.89	1825.69	0.839349	1110.44		16.0651	43.2509
sample	BCC	BCC0026T	T	SureSelectXT	RNAlater	3	21	0.816184	1379.96	1673.56	0.880971	698.068		11.9029	42.0862
sample	BCC	BCC0027N	N	SureSelectXT	RNAlater	3	22	0.816184	729.389	1822.58	0.929763	435.798		7.0237	39.4033
sample	BCC	BCC0027T	T	SureSelectXT	RNAlater	3	22	0.816184	1106.83	1655.93	0.900388	594.225		9.9612	40.1294
sample	BCC	BCC0028N	N	SureSelectXT	RNAlater	3	8	0.816184	2542.82	1981.41	0.774615	1008.07		22.5385	46.7671
sample	BCC	BCC0028T	T	SureSelectXT	RNAlater	3	8	0.816184	722.475	2023.12	0.905122	407.385		9.4878	44.3745
sample	INT	INT0137N	N	SureSelectXT	FFPE	2	0	0.816184	3413.64	2341.21	0.408988	320.968		59.1012	71.1203
sample	INT	INT0137T	T	SureSelectXT	FFPE	2	0	0.816184	2590.45	2427.69	0.553313	602.466		44.6687	64.064
sample	INT	INT0141N	N	SureSelectXT	FFPE	2	30	0.816184	2445.36	2127.02	0.493494	326.199		50.6506	66.163
sample	INT	INT0141T	T	SureSelectXT	FFPE	2	30	0.816184	2848.81	2240.43	0.549433	513.279		45.0567	63.2618
sample	INT	INT0143N	N	SureSelectXT	FFPE	2	1	0.816184	2865.03	2170.48	0.698555	939.965		30.1445	56.3322
sample	INT	INT0143T	T	SureSelectXT	FFPE	2	1	0.816184	2400.66	2257.18	0.620571	689.189		37.9429	58.9399
sample	INT	INT0150N	N	SureSelectXT	FFPE	2	1	0.816184	3272.03	2405.04	0.637616	885.443		36.2384	59.7476
sample	INT	INT0150T	T	SureSelectXT	FFPE	2	1	0.816184	2741.95	2230.44	0.575454	619.087		42.4546	60.3958
sample	INT	INT0152N	N	SureSelectXT	FFPE	2	5	0.816184	3121.83	2361.82	0.554807	717.449		44.5193	65.1281
sample	INT	INT0152T	T	SureSelectXT	FFPE	3	5	0.816184	3833.02	2456.71	0.647543	1322.17		35.2457	58.0843
sample	INT	INT0155N	N	SureSelectXT	FFPE	2	1	0.816184	2248.71	2112.66	0.513031	380.032		48.6969	65.2546
sample	INT	INT0155T	T	SureSelectXT	FFPE	2	1	0.816184	2634.32	2359.08	0.479236	412.889		52.0764	67.3046
sample	INT	INT0157N	N	SureSelectXT	FFPE	2	2	0.816184	2951.03	2337.68	0.493331	482.316		50.6669	64.5836
sample	INT	INT0157T	T	SureSelectXT	FFPE	3	2	0.816184	2350.23	2212.74	0.646484	775.718		35.3516	55.6992
sample	INT	INT0163N	N	SureSelectXT	FFPE	2	4	0.816184	2986.9	2260.84	0.563583	664.237		43.6417	61.1763
sample	INT	INT0163T	T	SureSelectXT	FFPE	3	4	0.816184	3669.66	2472.11	0.565931	925.351		43.4069	61.8564
sample	INT	INT0168N	N	SureSelectXT	FFPE	2	2	0.816184	2659.37	2260.45	0.449154	298.355		55.0846	69.0459
sample	INT	INT0168T	T	SureSelectXT	FFPE	2	2	0.816184	2709.55	2191.41	0.595499	705.24		40.4501	60.3525
sample	INT	INT0169N	N	SureSelectXT	FFPE	1	1	0.816184	2952.85	2408.12	0.409156	214.516		59.0844	72.2181
sample	INT	INT0169T	T	SureSelectXT	FFPE	2	1	0.816184	3216.04	2319.11	0.598245	841.561		40.1755	60.7851
sample	INT	INT0175N	N	SureSelectXT	FFPE	2	3	0.816184	3223.85	2378.04	0.610952	851.44		38.9048	60.7933
sample	INT	INT0175T	T	SureSelectXT	FFPE	2	3	0.816184	3171.06	2201.68	0.526999	691.887		47.3001	64.8697
sample	INT	INT0176N	N	SureSelectXT	FFPE	2	3	0.816184	3670.09	2341.8	0.480693	513.923		51.9307	67.6015
sample	INT	INT0176T	T	SureSelectXT	FFPE	2	3	0.816184	2824.12	2190.81	0.531401	500.122		46.8599	67.1636
sample	INT	INT0187N	N	SureSelectXT	FFPE	2	2	0.816184	2147.69	1997.03	0.614571	415.985		38.5429	64.2423
sample	INT	INT0187T	T	SureSelectXT	FFPE	3	2	0.816184	3136.49	2394.89	0.639504	1025.51		36.0496	57.974
sample	INT	INT0192N	N	SureSelectXT	FFPE	3	0	0.816184	3563.79	2505.89	0.548902	845.58		45.1098	65.6537
sample	INT	INT0192T	T	SureSelectXT	FFPE	2	0	0.816184	2455.15	2316	0.679191	936.09		32.0809	54.1458
sample	INT	INT0194N	N	SureSelectXT	FFPE	1	4	0.816184	2878.89	2229.77	0.645343	807.328		35.4657	59.7144
sample	INT	INT0194T	T	SureSelectXT	FFPE	2	4	0.816184	4044.8	2412.36	0.618151	1254.08		38.1849	61.0299
sample	INT	INT0198N	N	SureSelectXT	FFPE	2	5	0.816184	4118.87	2448.34	0.468484	618.706		53.1516	69.4215
sample	INT	INT0198T	T	SureSelectXT	FFPE	2	5	0.816184	3309.18	2547.97	0.577868	922.434		42.2132	63.5954
sample	INT	INT0199N	N	SureSelectXT	FFPE	2	153	0.816184	3278.27	2410.98	0.485676	478.986		51.4324	69.3372
sample	INT	INT0199T	T	SureSelectXT	FFPE	2	153	0.816184	3048.87	2415.51	0.700047	1127.5		29.9953	55.6501
sample	INT	INT0200N	N	SureSelectXT	FFPE	0	2	0.816184	3514.84	2151.8	0.596583	888.542		40.3417	61.561
sample	INT	INT0200T	T	SureSelectXT	FFPE	2	2	0.816184	4673.92	2147.12	0.560031	1204.88		43.9969	63.2246
sample	INT	INT0201N	N	SureSelectXT	FFPE	2	2	0.816184	3214.24	2437.09	0.618487	807.287		38.1513	60.8379
sample	INT	INT0201T	T	SureSelectXT	FFPE	0	2	0.816184	3247.46	2262.03	0.52077	567.163		47.923	66.6894
sample	INT	INT0202N	N	SureSelectXT	FFPE	2	3	0.816184	2920.56	2671.52	0.526922	626.752		47.3078	69.0092
sample	INT	INT0202T	T	SureSelectXT	FFPE	2	3	0.816184	3600.29	2260.44	0.547952	652.657		45.2048	65.508
sample	INT	INT0204N	N	SureSelectXT	FFPE	2	2	0.816184	3151.4	2309.82	0.534562	656.403		46.5438	65.3706
sample	INT	INT0204T	T	SureSelectXT	FFPE	0	2	0.816184	3009.5	2113.72	0.597549	775.116		40.2451	64.468
sample	INT	INT0207N	N	SureSelectXT	FFPE	2	0	0.816184	2995.64	2232.59	0.647557	868.006		35.2443	60.0241
sample	INT	INT0207T	T	SureSelectXT	FFPE	2	0	0.816184	1751.17	2110.4	0.320896	148.468		67.9104	86.0196
sample	INT	INT0210N	N	SureSelectXT	FFPE	2	3	0.816184	3772.64	2471.65	0.628281	1005.61		37.1719	60.7684
sample	INT	INT0210T	T	SureSelectXT	FFPE	2	3	0.816184	3873.82	2561.35	0.520432	802.527		47.9568	67.1676
sample	INT	INT0211N	N	SureSelectXT	FFPE	2	1	0.816184	3096.85	2222.11	0.525428	510.443		47.4572	67.6195
sample	INT	INT0211T	T	SureSelectXT	FFPE	2	1	0.816184	2760.82	2148.7	0.586417	637.41		41.3583	64.5553
sample	INT	INT0213N	N	SureSelectXT	FFPE	2	1	0.816184	4828.75	2337.01	0.459724	731.787		54.0276	69.9841
sample	INT	INT0213T	T	SureSelectXT	FFPE	2	1	0.816184	2580.89	2257.57	0.556235	579.519		44.3765	64.1599
sample	INT	INT0217N	N	SureSelectXT	FFPE	2	2	0.816184	2684.57	2140.24	0.469755	330.104		53.0245	67.3291
sample	INT	INT0217T	T	SureSelectXT	FFPE	2	2	0.816184	2770.97	2199.36	0.486343	387.566		51.3657	66.2854
sample	INT	INT0253N	N	SureSelectXT	FFPE	2	0	0.816184	3335.4	2485.93	0.474841	497.955		52.5159	67.5366
sample	INT	INT0253T	T	SureSelectXT	FFPE	3	0	0.816184	2784.3	2322.78	0.679898	1067.12		32.0102	54.3812
sample	INT	INT0263N	N	SureSelectXT	FFPE	2	4	0.816184	2961.17	2208.96	0.5325	593.946		46.75	63.2622
sample	INT	INT0263T	T	SureSelectXT	FFPE	3	4	0.816184	2872.63	2346.43	0.671871	1146.15		32.8129	56.3508
sample	INT	INT0264N	N	SureSelectXT	FFPE	2	2	0.816184	3212.4	2408.8	0.532352	547.194		46.7648	66.5217
sample	INT	INT0264T	T	SureSelectXT	FFPE	3	2	0.816184	3354.41	2245.99	0.625668	1055.29		37.4332	57.8432
sample	INT	INT0334N	N	SureSelectXT	FFPE	2	1	0.816184	3157.74	2381.57	0.604763	909.19		39.5237	59.8264
sample	INT	INT0334T	T	SureSelectXT	FFPE	3	1	0.816184	2818.4	2335.04	0.661149	1028.7		33.8851	55.7195
sample	INT	INT0346N	N	SureSelectXT	FFPE	2	0	0.816184	3052.75	2449.23	0.573325	621.835		42.6675	67.8286
sample	INT	INT0346T	T	SureSelectXT	FFPE	3	0	0.816184	2789.27	2310.42	0.693763	1076.84		30.6237	54.4623
sample	LUN	LUN0002N	N	SureSelectXT	FFPE	0	0	0.816184	1952.24	2445.92	0.703194	665.736		29.6806	56.3088
sample	LUN	LUN0002T	T	SureSelectXT	FFPE	3	0	0.816184	1724.48	2427.39	0.771938	784.262		22.8062	53.0992
sample	LUN	LUN0003N	N	SureSelectXT	FFPE	0	4	0.816184	1945.92	2467.12	0.776463	851.662		22.3537	53.3263
sample	LUN	LUN0003T	T	SureSelectXT	FFPE	3	4	0.816184	2208.02	2284.95	0.799618	1029.3		20.0382	50.9837
sample	LUN	LUN0004N	N	SureSelectXT	FFPE	2	0	0.816184	1931.7	2308.46	0.600494	508.49		39.9506	61.6683
sample	LUN	LUN0004T	T	SureSelectXT	FFPE	3	0	0.816184	1859.89	2263.01	0.785688	830.771		21.4312	50.7759
sample	HS.	LUN0005N	N	SureSelectXT HS	FFPE	0	1	0.816184	1338.36	3263.56	0.37446	97.8818		62.554	80.4964
sample	HS.	LUN0005T	T	SureSelectXT HS	FFPE	2	1	0.816184	2870.04	2481.79	0.443911	284.221		55.6089	73.8893
sample	LUN	LUN0006N	N	SureSelectXT	FFPE	0	5	0.816184	1778.3	2622.69	0.663864	539.47		33.6136	59.1172
sample	LUN	LUN0006T	T	SureSelectXT	FFPE	3	5	0.816184	2110.34	2179.54	0.730316	783.438		26.9684	52.279
sample	LUN	LUN0007N	N	SureSelectXT	FFPE	0	0	0.816184	2069.94	2631.33	0.654095	633.818		34.5905	59.65
sample	LUN	LUN0007T	T	SureSelectXT	FFPE	3	0	0.816184	2020.62	2473.95	0.675833	656.567		32.4167	56.948
sample	HS.	LUN0008N	N	SureSelectXT HS	FFPE	0	4	0.816184	1790.9	3072.32	0.374186	74.0863		62.5814	80.8684
sample	HS.	LUN0008T	T	SureSelectXT HS	FFPE	2	4	0.816184	2806.66	2641.79	0.521628	360.176		47.8372	72.543
sample	LUN	LUN0009N	N	SureSelectXT	FFPE	0	6	0.816184	2009.41	2409.37	0.620483	543.878		37.9517	60.6444
sample	LUN	LUN0009T	T	SureSelectXT	FFPE	3	6	0.816184	2320.93	2321.79	0.811931	1126.23		18.8069	49.6606
sample	HS.	LUN0010N	N	SureSelectXT HS	FFPE	0	6	0.816184	1351.4	2939.7	0.460596	151.397		53.9404	75.9873
sample	HS.	LUN0010T	T	SureSelectXT HS	FFPE	2	6	0.816184	2400.56	3087.34	0.406667	306.004		59.3333	78.6879
sample	HS.	LUN0011N	N	SureSelectXT HS	FFPE	2	19	0.816184	3755.5	2609.13	0.54524	548.135		45.476	71.7755
sample	HS.	LUN0011T	T	SureSelectXT HS	FFPE	2	19	0.816184	1444.02	2413.97	0.349044	73.2354		65.0956	78.7788
sample	LUN	LUN0012N	N	SureSelectXT	FFPE	0	3	0.816184	2169.19	2461.28	0.677908	685.508		32.2092	58.3823
sample	LUN	LUN0012T	T	SureSelectXT	FFPE	3	3	0.816184	1890.1	2440.91	0.745094	772.556		25.4906	54.2673
sample	LUN	LUN0013N	N	SureSelectXT	FFPE	2	16	0.816184	2100.61	2765.8	0.437961	227.739		56.2039	71.5771
sample	LUN	LUN0013T	T	SureSelectXT	FFPE	3	16	0.816184	1980.31	2509.26	0.652085	596.917		34.7915	59.5465
sample	HS.	LUN0014N	N	SureSelectXT HS	FFPE	0	5	0.816184	1551.54	2937.85	0.495916	202.546		50.4084	75.1065
sample	HS.	LUN0014T	T	SureSelectXT HS	FFPE	2	5	0.816184	2197.2	3018.11	0.437789	246.652		56.2211	76.9131
sample	LUN	LUN0015N	N	SureSelectXT	FFPE	0	4	0.816184	1882.68	2513.04	0.669405	589.195		33.0595	57.5067
sample	LUN	LUN0015T	T	SureSelectXT	FFPE	3	4	0.816184	2075.29	2441.58	0.744896	840.465		25.5104	53.6043
sample	LUN	LUN0017N	N	SureSelectXT	FFPE	0	1	0.816184	2026.64	2351.29	0.613288	492.238		38.6712	59.2495
sample	LUN	LUN0017T	T	SureSelectXT	FFPE	3	1	0.816184	1973.44	2205.4	0.685052	656.035		31.4948	55.4375
sample	LUN	LUN0018N	N	SureSelectXT	FFPE	0	0	0.816184	1781.31	2519.64	0.765628	744.957		23.4372	53.8042
sample	LUN	LUN0018T	T	SureSelectXT	FFPE	3	0	0.816184	1715.78	2317.47	0.80127	806.901		19.873	50.0943
sample	LUN	LUN0019N	N	SureSelectXT	FFPE	0	2	0.816184	1961.11	2443.16	0.631854	496.585		36.8146	60.1958
sample	LUN	LUN0019T	T	SureSelectXT	FFPE	3	2	0.816184	2048.74	2622.86	0.610061	534.178		38.9939	61.967
sample	HS.	LUN0021N	N	SureSelectXT HS	FFPE	0	17	0.816184	3002.57	3512.27	0.259557	104.243		74.0443	87.2558
sample	HS.	LUN0021T	T	SureSelectXT HS	FFPE	2	17	0.816184	2360.1	2920	0.325723	99.2227		67.4277	82.6899
sample	HS.	LUN0022N	N	SureSelectXT HS	FFPE	0	21	0.816184	2653.24	2628.31	0.404201	118.134		59.5799	78.7333
sample	HS.	LUN0022T	T	SureSelectXT HS	FFPE	2	21	0.816184	2275.86	2981.8	0.373555	184.947		62.6445	80.7904
sample	LUN	LUN0023N	N	SureSelectXT	FFPE	0	4	0.816184	2177.78	2777.66	0.614722	615.379		38.5278	63.066
sample	LUN	LUN0023T	T	SureSelectXT	FFPE	3	4	0.816184	2254.67	2640.76	0.610808	632.09		38.9192	61.5123
sample	LUN	LUN0025N	N	SureSelectXT	FFPE	0	3	0.816184	2161.59	2724.44	0.614806	603.959		38.5194	62.0014
sample	LUN	LUN0025T	T	SureSelectXT	FFPE	3	3	0.816184	2382.51	2740.5	0.629856	764.255		37.0144	60.0308
sample	LUN	LUN0026N	N	SureSelectXT	FFPE	0	2	0.816184	2360.85	2651.06	0.583056	536.261		41.6944	64.3989
sample	LUN	LUN0026T	T	SureSelectXT	FFPE	2	2	0.816184	2380.48	2607.2	0.631283	709.184		36.8717	59.4239
sample	HS.	LUN0027N	N	SureSelectXT HS	FFPE	0	9	0.816184	2926.78	2771.92	0.386565	203.866		61.3435	79.1969
sample	HS.	LUN0027T	T	SureSelectXT HS	FFPE	2	9	0.816184	2696.24	2627.47	0.385131	200.777		61.4869	77.9855
sample	LUN	LUN0028N	N	SureSelectXT	FFPE	0	3	0.816184	2108.5	2895.86	0.436734	285.472		56.3266	71.0092
sample	LUN	LUN0028T	T	SureSelectXT	FFPE	3	3	0.816184	2551.57	2948.66	0.521139	561.291		47.8861	66.6956
sample	LUN	LUN0029N	N	SureSelectXT	FFPE	0	4	0.816184	2416.21	2838.18	0.579471	591.747		42.0529	64.5158
sample	LUN	LUN0029T	T	SureSelectXT	FFPE	3	4	0.816184	2364.12	2664.37	0.574629	573.999		42.5371	62.734
sample	HS.	LUN0030N	N	SureSelectXT HS	FFPE	0	6	0.816184	1957.21	3392.97	0.322902	159.811		67.7098	83.4663
sample	HS.	LUN0030T	T	SureSelectXT HS	FFPE	2	6	0.816184	2852.18	2825.14	0.30363	193.535		69.637	81.3445
sample	LUN	LUN0032N	N	SureSelectXT	FFPE	0	1	0.816184	2222.15	2698.34	0.563768	444.193		43.6232	65.8263
sample	LUN	LUN0032T	T	SureSelectXT	FFPE	3	1	0.816184	2331.01	2763.33	0.653038	763.637		34.6962	60.0152
sample	HS.	LUN0033N	N	SureSelectXT HS	FFPE	0	5	0.816184	2510.15	2889.38	0.396538	204.486		60.3462	79.4752
sample	HS.	LUN0033T	T	SureSelectXT HS	FFPE	2	5	0.816184	3290.61	2567.55	0.365475	184.825		63.4525	78.1425
sample	HS.	LUN0034N	N	SureSelectXT HS	FFPE	0	97	0.816184	2631.94	2898.3	0.354328	141.973		64.5672	82.0881
sample	HS.	LUN0034T	T	SureSelectXT HS	FFPE	2	97	0.816184	3209.9	3266.46	0.242642	88.6705		75.7358	86.6678
sample	LUN	LUN0035N	N	SureSelectXT	FFPE	0	11	0.816184	2495.64	2828.14	0.47983	379.825		52.017	69.3926
sample	LUN	LUN0035T	T	SureSelectXT	FFPE	3	11	0.816184	2082.31	2507.45	0.530033	398.556		46.9967	64.9463
sample	LUN	LUN0037N	N	SureSelectXT	FFPE	0	1	0.816184	2737.22	2844.09	0.551459	597.489		44.8541	65.7918
sample	LUN	LUN0037T	T	SureSelectXT	FFPE	3	1	0.816184	2644.28	2750.43	0.608098	755.869		39.1902	61.6702
sample	LUN	LUN0039N	N	SureSelectXT	FFPE	0	2	0.816184	2369.75	2736.97	0.640361	753.569		35.9639	61.5387
sample	LUN	LUN0039T	T	SureSelectXT	FFPE	2	2	0.816184	2276.34	2702.94	0.461984	305.822		53.8016	69.7064
sample	LUN	LUN0040N	N	SureSelectXT	FFPE	2	2	0.816184	2452.71	2891.95	0.408164	295.183		59.1836	72.9816
sample	LUN	LUN0040T	T	SureSelectXT	FFPE	2	2	0.816184	2571.02	2768.4	0.44727	392.997		55.273	70.4789
sample	LUN	LUN0041N	N	SureSelectXT	FFPE	0	7	0.816184	2510.25	2937.93	0.468608	403.249		53.1392	70.5503
sample	LUN	LUN0041T	T	SureSelectXT	FFPE	2	7	0.816184	2429.31	2742.53	0.455472	303.88		54.4528	70.5473
sample	LUN	LUN0042N	N	SureSelectXT	FFPE	0	2	0.816184	2142.99	2743.15	0.602317	538.057		39.7683	63.1812
sample	LUN	LUN0042T	T	SureSelectXT	FFPE	3	2	0.816184	2572.1	2725.27	0.546128	571.92		45.3872	64.4904
sample	LUN	LUN0354N	N	SureSelectXT	FFPE	2		0.816184	3280.03	2336.21	0.682679	1250.27		31.7321	54.7234
sample	LUN	LUN0354T	T	SureSelectXT	FFPE	0		0.816184	3393.26	2352.03	0.602653	963.814		39.7347	61.2217
sample	LUN	LUN0355N	N	SureSelectXT	FFPE	2	6	0.816184	2743.33	2102.91	0.549612	315.59		45.0388	69.0734
sample	LUN	LUN0355T	T	SureSelectXT	FFPE	3	6	0.816184	2942.6	2280.28	0.699503	1124.52		30.0497	54.4986
sample	LUN	LUN0356N	N	SureSelectXT	FFPE	2	8	0.816184	2777.68	2252.21	0.539522	452.968		46.0478	65.077
sample	LUN	LUN0356T	T	SureSelectXT	FFPE	3	8	0.816184	2635.76	2176.35	0.66298	822.716		33.702	54.767
sample	LUN	LUN0358N	N	SureSelectXT	FFPE	2	4	0.816184	3107.42	2296.25	0.566574	677.428		43.3426	62.041
sample	LUN	LUN0358T	T	SureSelectXT	FFPE	3	4	0.816184	3321.37	2148.1	0.599165	883.17		40.0835	58.213
sample	LUN	LUN0359N	N	SureSelectXT	FFPE	2	0	0.816184	1716.77	1571.63	0.641008	223.291		35.8992	65.1813
sample	LUN	LUN0359T	T	SureSelectXT	FFPE	3	0	0.816184	2974.5	2337.2	0.68989	1113.38		31.011	55.2503
sample	LUN	LUN0363N	N	SureSelectXT	FFPE	2	1	0.816184	2987.47	2397.44	0.474619	393.445		52.5381	67.8912
sample	LUN	LUN0363T	T	SureSelectXT	FFPE	2	1	0.816184	3291.75	2337.99	0.665554	1042.93		33.4446	56.6627
sample	LUN	LUN0368N	N	SureSelectXT	FFPE	2	4	0.816184	3434.32	2407.83	0.584409	798.038		41.5591	64.7218
sample	LUN	LUN0368T	T	SureSelectXT	FFPE	2	4	0.816184	3211.24	2450.07	0.533772	672.279		46.6228	63.8845
sample	LUN	LUN0369N	N	SureSelectXT	FFPE	2	4	0.816184	2377.85	2217.9	0.558891	585.368		44.1109	63.3427
sample	LUN	LUN0369T	T	SureSelectXT	FFPE	3	4	0.816184	3320.59	2271.73	0.680503	1256.21		31.9497	56.6262
sample	LUN	LUN0370N	N	SureSelectXT	FFPE	2	5	0.816184	3111.26	2102.26	0.453812	329.556		54.6188	70.996
sample	LUN	LUN0370T	T	SureSelectXT	FFPE	3	5	0.816184	2947.35	2293.14	0.67056	1088.73		32.944	55.9684
sample	LUN	LUN0371N	N	SureSelectXT	FFPE	2	4	0.816184	2633.24	2541.43	0.560352	544.632		43.9648	66.0274
sample	LUN	LUN0371T	T	SureSelectXT	FFPE	3	4	0.816184	1542.63	1503.62	0.793058	719.28		20.6942	47.1951
sample	LUN	LUN0373N	N	SureSelectXT	FFPE	2	2	0.816184	2100.42	2187.72	0.504635	255.767		49.5365	66.7182
sample	LUN	LUN0373T	T	SureSelectXT	FFPE	3	2	0.816184	3152.88	2285.19	0.667391	1080.46		33.2609	56.161
sample	LUN	LUN0374N	N	SureSelectXT	FFPE	2	6	0.816184	2789.45	2118.06	0.490528	192.281		50.9472	71.4709
sample	LUN	LUN0374T	T	SureSelectXT	FFPE	3	6	0.816184	2336.38	2238.58	0.67028	907.537		32.972	55.9621
sample	LUN	LUN0378N	N	SureSelectXT	FFPE	2	3	0.816184	3204.1	2192.91	0.447613	302.381		55.2387	67.7056
sample	LUN	LUN0378T	T	SureSelectXT	FFPE	2	3	0.816184	3155.41	2215.58	0.399807	216.039		60.0193	71.3639
sample	LUN	LUN0381N	N	SureSelectXT	FFPE	2	5	0.816184	2436.05	2239.27	0.412908	136.112		58.7092	73.9126
sample	LUN	LUN0381T	T	SureSelectXT	FFPE	3	5	0.816184	3057.47	2351.69	0.680598	1134		31.9402	55.3874
sample	LUN	LUN0387N	N	SureSelectXT	FFPE	2	2	0.816184	2700.73	2319.37	0.701385	1016.79		29.8615	57.0765
sample	LUN	LUN0387T	T	SureSelectXT	FFPE	3	2	0.816184	2962.52	2265	0.599343	789.428		40.0657	57.8254
sample	LUN	LUN0391N	N	SureSelectXT	FFPE	2	3	0.816184	2331.68	2101.78	0.57868	381.379		42.132	65.1456
sample	LUN	LUN0391T	T	SureSelectXT	FFPE	3	3	0.816184	3146.16	2251.33	0.667354	1120.48		33.2646	55.7447
sample	LUN	LUN0392N	N	SureSelectXT	FFPE	2	4	0.816184	2661.53	2383.91	0.621361	741.446		37.8639	60.9237
sample	LUN	LUN0392T	T	SureSelectXT	FFPE	2	4	0.816184	2914.29	2183.22	0.533989	501.771		46.6011	61.9801
sample	LUN	LUN0396N	N	SureSelectXT	FFPE	2	1	0.816184	2436.1	1933.6	0.553086	262.537		44.6914	66.0756
sample	LUN	LUN0396T	T	SureSelectXT	FFPE	3	1	0.816184	2824.29	2174.88	0.684242	1072.15		31.5758	68.4242
sample	LUN	LUN0397N	N	SureSelectXT	FFPE	2	5	0.816184	2441.4	2436.5	0.619492	686.326		38.0508	62.1163
sample	LUN	LUN0397T	T	SureSelectXT	FFPE	3	5	0.816184	2483.32	2207.71	0.698399	876.62		30.1601	54.34
sample	LUN	LUN0401N	N	SureSelectXT	FFPE	2	1	0.816184	2367.42	2275.73	0.502217	332.334		49.7783	65.0702
sample	LUN	LUN0401T	T	SureSelectXT	FFPE	2	1	0.816184	2894.39	2419.06	0.557722	616.332		44.2278	63.0478
sample	LUN	LUN0402N	N	SureSelectXT	FFPE	2	3	0.816184	2484.42	1690	0.554132	241.317		44.5868	67.5605
sample	LUN	LUN0402T	T	SureSelectXT	FFPE	3	3	0.816184	2819	1976.49	0.682881	1017.85		31.7119	53.3578
sample	LUN	LUN0404N	N	SureSelectXT	FFPE	0	8	0.816184	2402.17	2189.13	0.643871	798.76		35.6129	56.9548
sample	LUN	LUN0404T	T	SureSelectXT	FFPE	0	8	0.816184	2999.81	2205.91	0.596202	834.256		40.3798	58.0524
sample	LUN	LUN0420N	N	SureSelectXT	FFPE	2	2	0.816184	2421.47	2037	0.443217	228.288		55.6783	68.5711
sample	LUN	LUN0420T	T	SureSelectXT	FFPE	3	2	0.816184	2921.01	2185.65	0.640251	1006.96		35.9749	55.6761
sample	LUN	LUN0422N	N	SureSelectXT	FFPE	0	1	0.816184	2638.43	2138.29	0.396276	214.189		60.3724	70.9453
sample	LUN	LUN0422T	T	SureSelectXT	FFPE	3	1	0.816184	2539.11	2171.79	0.697421	1055.21		30.2579	53.0712
sample	LUN	LUN0423N	N	SureSelectXT	FFPE	2	3	0.816184	2704.36	2266.16	0.511735	389.921		48.8265	68.7804
sample	LUN	LUN0423T	T	SureSelectXT	FFPE	2	3	0.816184	2184.71	2099.72	0.640251	786.407		35.9749	56.5107
sample	LUN	LUN0424N	N	SureSelectXT	FFPE	2	0	0.816184	2760.9	2353.99	0.507401	397.51		49.2599	67.9379
sample	LUN	LUN0424T	T	SureSelectXT	FFPE	2	0	0.816184	2297.4	2164.63	0.634055	624.825		36.5945	56.5841
sample	LUN	LUN0426N	N	SureSelectXT	FFPE	2	1	0.816184	3138.5	2536.59	0.524999	530.711		47.5001	66.5142
sample	LUN	LUN0426T	T	SureSelectXT	FFPE	3	1	0.816184	2637.33	2535.45	0.738015	1107.59		26.1985	54.7231
sample	LUN	LUN0428N	N	SureSelectXT	FFPE	3	4	0.816184	2332.24	2164.02	0.439857	204.34		56.0143	78.6309
sample	LUN	LUN0428T	T	SureSelectXT	FFPE	2	4	0.816184	2758.69	2320.84	0.61364	808.074		38.636	59.1938
sample	LUN	LUN0429N	N	SureSelectXT	FFPE	2	11	0.816184	2849.23	2048.52	0.46187	198.421		53.813	70.4089
sample	LUN	LUN0429T	T	SureSelectXT	FFPE	2	11	0.816184	2235.75	2104.63	0.714416	911.896		28.5584	51.4585
sample	LUN	LUN0436N	N	SureSelectXT	FFPE	2	3	0.816184	2326.05	2305.96	0.583884	505.438		41.6116	64.1509
sample	LUN	LUN0436T	T	SureSelectXT	FFPE	2	3	0.816184	2205.13	2113.57	0.489811	218.481		51.0189	66.7918
sample	LUN	LUN0439N	N	SureSelectXT	FFPE	2	7	0.816184	2879.46	2298.64	0.498627	367.778		50.1373	69.667
sample	LUN	LUN0439T	T	SureSelectXT	FFPE	2	7	0.816184	2811.03	2172.96	0.67417	964.028		32.583	54.9193
sample	LUN	LUN0440N	N	SureSelectXT	FFPE	2	3	0.816184	2918.2	2153.27	0.573722	587.161		42.6278	64.164
sample	LUN	LUN0440T	T	SureSelectXT	FFPE	2	3	0.816184	2887.42	2211.96	0.483343	440.557		51.6657	65.3477
sample	LUN	LUN0441N	N	SureSelectXT	FFPE	2	0	0.816184	2875.37	2254.02	0.460982	263.749		53.9018	75.9962
sample	LUN	LUN0441T	T	SureSelectXT	FFPE	2	0	0.816184	2598.12	2287.51	0.505458	423.71		49.4542	65.772
sample	LUN	LUN0442N	N	SureSelectXT	FFPE	1	0	0.816184	3259.44	2208.06	0.450695	527.066		54.9305	69.7538
sample	LUN	LUN0442T	T	SureSelectXT	FFPE	3	0	0.816184	2797.39	2263.3	0.663596	1026.52		33.6404	54.8609
sample	LUN	LUN0443N	N	SureSelectXT	FFPE	2	3	0.816184	2726.18	2085.44	0.680456	893.867		31.9544	58.2485
sample	LUN	LUN0443T	T	SureSelectXT	FFPE	3	3	0.816184	2487.15	2274.86	0.708103	947.956		29.1897	54.2065
sample	LUN	LUN0444N	N	SureSelectXT	FFPE	2	0	0.816184	2519.57	2282.52	0.631883	800.907		36.8117	58.9761
sample	LUN	LUN0444T	T	SureSelectXT	FFPE	3	0	0.816184	2628.33	2291.03	0.676626	1030.76		32.3374	54.0194
sample	LUN	LUN0446N	N	SureSelectXT	FFPE	2	3	0.816184	3160.92	2478.16	0.633413	986.708		36.6587	61.1069
sample	LUN	LUN0446T	T	SureSelectXT	FFPE	3	3	0.816184	2478.16	2298.4	0.685397	932.02		31.4603	54.9667
sample	LUN	LUN0448N	N	SureSelectXT	FFPE	3	10	0.816184	2468.94	2405.29	0.543093	432.891		45.6907	67.1572
sample	LUN	LUN0448T	T	SureSelectXT	FFPE	2	10	0.816184	2595.37	2547.66	0.696806	1047.03		30.3194	56.656
sample	LUN	LUN0450N	N	SureSelectXT	FFPE	2	5	0.816184	2190.19	2137.4	0.555121	310.393		44.4879	73.0857
sample	LUN	LUN0450T	T	SureSelectXT	FFPE	2	5	0.816184	2785.82	2339.74	0.65495	935.097		34.505	58.0894
sample	LUN	LUN0454N	N	SureSelectXT	FFPE	2	0	0.816184	2999.74	2201.84	0.479739	317.383		52.0261	67.126
sample	LUN	LUN0454T	T	SureSelectXT	FFPE	3	0	0.816184	3495.74	2293.46	0.57072	798.101		42.928	60.3141
sample	LUN	LUN0455N	N	SureSelectXT	FFPE	1	2	0.816184	2353.55	1874.47	0.509448	342.671		49.0552	65.4021
sample	LUN	LUN0455T	T	SureSelectXT	FFPE	2	2	0.816184	3345.69	2412.54	0.745421	1441.93		25.4579	52.753
sample	LUN	LUN0456N	N	SureSelectXT	FFPE	2	1	0.816184	3687.6	2455.85	0.604082	999.817		39.5918	62.6346
sample	LUN	LUN0456T	T	SureSelectXT	FFPE	3	1	0.816184	3329.95	2226.26	0.65769	1109.66		34.231	55.7506
sample	LUN	LUN0458N	N	SureSelectXT	FFPE	2	12	0.816184	2892.79	2330.68	0.433878	235.146		56.6122	70.2288
sample	LUN	LUN0458T	T	SureSelectXT	FFPE	2	12	0.816184	3981.97	2292.41	0.468811	506.373		53.1189	66.2993
sample	LUN	LUN0461N	N	SureSelectXT	FFPE	2	3	0.816184	2718.33	2065.3	0.538646	397.566		46.1354	65.9072
sample	LUN	LUN0461T	T	SureSelectXT	FFPE	3	3	0.816184	2791.3	2164.39	0.729739	1273.85		27.0261	52.045
sample	LUN	LUN0465N	N	SureSelectXT	FFPE	2	3	0.816184	3128.45	2270.86	0.448679	302.361		55.1321	69.6246
sample	LUN	LUN0465T	T	SureSelectXT	FFPE	3	3	0.816184	2726.49	2364.2	0.613638	786.239		38.6362	58.9921
sample	LUN	LUN0468N	N	SureSelectXT	FFPE	2	3	0.816184	2813.39	2419.99	0.548911	567.566		45.1089	68.241
sample	LUN	LUN0468T	T	SureSelectXT	FFPE	2	3	0.816184	2818.62	2293.33	0.643235	838.207		35.6765	57.178
sample	LUN	LUN0470N	N	SureSelectXT	FFPE	2	0	0.816184	3087.75	2153.01	0.526753	469.207		47.3247	63.6216
sample	LUN	LUN0470T	T	SureSelectXT	FFPE	3	0	0.816184	2767.54	2105.16	0.632548	773.283		36.7452	56.3529
sample	LUN	LUN0473N	N	SureSelectXT	FFPE	2	1	0.816184	2650.02	2107.81	0.567724	401.278		43.2276	63.8866
sample	LUN	LUN0473T	T	SureSelectXT	FFPE	3	1	0.816184	3180.5	2342.13	0.644727	1083.29		35.5273	57.3823
sample	LUN	LUN0480N	N	SureSelectXT	FFPE	2	7	0.816184	3274.04	2589.63	0.558547	699.715		44.1453	67.3455
sample	LUN	LUN0480T	T	SureSelectXT	FFPE	2	7	0.816184	3019.63	2509.09	0.561916	724.948		43.8084	64.1447
sample	LUN	LUN0482N	N	SureSelectXT	FFPE	2	15	0.816184	2016.02	2167.36	0.62044	447.493		37.956	61.8335
sample	LUN	LUN0482T	T	SureSelectXT	FFPE	2	15	0.816184	2820.25	2744.28	0.503488	540.673		49.6512	68.5951
sample	LUN	LUN0488N	N	SureSelectXT	FFPE	2	8	0.816184	2592.19	2216.14	0.753479	1248.6		24.6521	51.3628
sample	LUN	LUN0488T	T	SureSelectXT	FFPE	3	8	0.816184	1853.36	1262.47	0.383513	91.8735		61.6487	86.0325
sample	LUN	LUN0493N	N	SureSelectXT	FFPE	2	2	0.816184	2924.34	2459.69	0.569347	669.778		43.0653	62.649
sample	LUN	LUN0493T	T	SureSelectXT	FFPE	3	2	0.816184	2782.56	2469.41	0.732984	1204.88		26.7016	54.0662
sample	LUN	LUN0494N	N	SureSelectXT	FFPE	2	7	0.816184	3303.67	2410.9	0.573992	760.179		42.6008	63.7142
sample	LUN	LUN0494T	T	SureSelectXT	FFPE	2	7	0.816184	3047.48	2531.31	0.543049	640.366		45.6951	66.2303
sample	LUN	LUN0495N	N	SureSelectXT	FFPE	2	2	0.816184	3110.76	2595.93	0.530764	635.4		46.9236	66.3385
sample	LUN	LUN0495T	T	SureSelectXT	FFPE	2	2	0.816184	2986.59	2527.26	0.552287	695.614		44.7713	65.1469
sample	LUN	LUN0498N	N	SureSelectXT	FFPE	2	3	0.816184	2892.33	2347.96	0.674193	943.772		32.5807	58.306
sample	LUN	LUN0498T	T	SureSelectXT	FFPE	2	3	0.816184	3294.98	2390.38	0.678324	1207.33		32.1676	56.9275
sample	LUN	LUN0500N	N	SureSelectXT	FFPE	2	4	0.816184	3075.07	2323.69	0.65129	946.671		34.871	59.118
sample	LUN	LUN0500T	T	SureSelectXT	FFPE	2	4	0.816184	3092.33	2520.22	0.54376	585.912		45.624	64.6342
sample	LUN	LUN0501N	N	SureSelectXT	FFPE	2	6	0.816184	2139.96	1924.42	0.747247	819.056		25.2753	49.7982
sample	LUN	LUN0501T	T	SureSelectXT	FFPE	3	6	0.816184	2820.24	2378.98	0.775182	1361.91		22.4818	51.3122
sample	LUN	LUN0506N	N	SureSelectXT	FFPE	2	8	0.816184	2626.08	2278.7	0.558221	458.18		44.1779	70.0146
sample	LUN	LUN0506T	T	SureSelectXT	FFPE	2	8	0.816184	2112.89	2105.06	0.718044	826.549		28.1956	53.6979
sample	LUN	LUN0507N	N	SureSelectXT	FFPE	2	0	0.816184	3414.43	2724.48	0.483536	559.056		51.6464	72.0724
sample	LUN	LUN0507T	T	SureSelectXT	FFPE	2	0	0.816184	2665.34	2285	0.5974	692.253		40.26	61.3506
sample	LUN	LUN0512N	N	SureSelectXT	FFPE	2	5	0.816184	2474.9	2160.04	0.451471	200.3		54.8529	71.9222
sample	LUN	LUN0512T	T	SureSelectXT	FFPE	3	5	0.816184	2662.9	1938.06	0.674444	853.971		32.5556	54.0134
sample	LUN	LUN0513N	N	SureSelectXT	FFPE	1	1	0.816184	2634.1	2128.38	0.52601	299.385		47.399	72.9118
sample	LUN	LUN0513T	T	SureSelectXT	FFPE	3	1	0.816184	2942.21	2082.63	0.671523	997.438		32.8477	54.5117
sample	LUN	LUN0514N	N	SureSelectXT	FFPE	1	2	0.816184	1792.74	1497.1	0.65849	282.993		34.151	62.9434
sample	LUN	LUN0514T	T	SureSelectXT	FFPE	3	2	0.816184	3041.03	2380.28	0.66407	1068.76		33.593	57.8412
sample	LUN	LUN0515N	N	SureSelectXT	FFPE	1	3	0.816184	1520.62	1343.26	0.522389	125.075		47.7611	75.9524
sample	LUN	LUN0515T	T	SureSelectXT	FFPE	3	3	0.816184	3006.3	2375.55	0.709251	1142.81		29.0749	54.9601
sample	LUN	LUN0516N	N	SureSelectXT	FFPE	1	0	0.816184	1655.01	1571.34	0.483903	128.228		51.6097	80.4163
sample	LUN	LUN0516T	T	SureSelectXT	FFPE	2	0	0.816184	3293.56	2431.9	0.686949	1225.67		31.3051	56.312
sample	LUN	LUN0517N	N	SureSelectXT	FFPE	2	1	0.816184	2730.87	1914.01	0.475629	112.239		52.4371	72.2031
sample	LUN	LUN0517T	T	SureSelectXT	FFPE	2	1	0.816184	3097.24	2212.69	0.618767	835.439		38.1233	58.0403
sample	LUN	LUN0520N	N	SureSelectXT	FFPE	2	4	0.816184	1978.92	2014.82	0.50213	132.091		49.787	76.4785
sample	LUN	LUN0520T	T	SureSelectXT	FFPE	2	4	0.816184	3285.99	2329.09	0.627036	947.025		37.2964	59.4517
sample	LUN	LUN0521N	N	SureSelectXT	FFPE	2	4	0.816184	2675.14	2038	0.456627	144.357		54.3373	71.9451
sample	LUN	LUN0521T	T	SureSelectXT	FFPE	2	4	0.816184	2275.67	2226.86	0.659529	708.628		34.0471	55.7684
sample	LUN	LUN0522N	N	SureSelectXT	FFPE	2	1	0.816184	2049.03	1846.93	0.537642	200.862		46.2358	73.0661
sample	LUN	LUN0522T	T	SureSelectXT	FFPE	2	1	0.816184	2915.18	2136.27	0.706806	1103.45		29.3194	54.7552
sample	LUN	LUN0523N	N	SureSelectXT	FFPE	2	1	0.816184	2286.88	2159.2	0.409646	143.726		59.0354	82.0192
sample	LUN	LUN0523T	T	SureSelectXT	FFPE	2	1	0.816184	2420.95	2205.3	0.764838	1067.3		23.5162	50.7906
sample	LUN	LUN0524N	N	SureSelectXT	FFPE	2	3	0.816184	1798.71	1386.44	0.580616	136.739		41.9384	71.9744
sample	LUN	LUN0524T	T	SureSelectXT	FFPE	2	3	0.816184	2728.04	2111.32	0.721773	1018.55		27.8227	53.6549
sample	LUN	LUN0525N	N	SureSelectXT	FFPE	2	1	0.816184	2890.25	2039.07	0.524755	251.805		47.5245	70.4998
sample	LUN	LUN0525T	T	SureSelectXT	FFPE	3	1	0.816184	2907.56	2295.3	0.63967	919.279		36.033	57.4434
sample	LUN	LUN0526N	N	SureSelectXT	FFPE	2	7	0.816184	2199.63	2014.82	0.450606	136.645		54.9394	78.6429
sample	LUN	LUN0526T	T	SureSelectXT	FFPE	3	7	0.816184	2853.06	2394.32	0.733331	1229.64		26.6669	54.9312
sample	LUN	LUN0528N	N	SureSelectXT	FFPE	0	12	0.816184	2631.15	2273.77	0.328383	66.3731		67.1617	79.1905
sample	LUN	LUN0528T	T	SureSelectXT	FFPE	2	12	0.816184	2997.45	2321.77	0.673523	998.202		32.6477	57.3666
sample	LUN	LUN0529N	N	SureSelectXT	FFPE	1	4	0.816184	1974.23	2205.77	0.547141	176.109		45.2859	73.74
sample	LUN	LUN0529T	T	SureSelectXT	FFPE	2	4	0.816184	2861.8	2441.64	0.659703	969.706		34.0297	59.3355
sample	LUN	LUN0531N	N	SureSelectXT	FFPE	1	2	0.816184	2183.44	1889.83	0.429723	109.462		57.0277	81.5041
sample	LUN	LUN0531T	T	SureSelectXT	FFPE	2	2	0.816184	3313.18	2322.22	0.634192	957.313		36.5808	59.0319
sample	LUN	LUN0532N	N	SureSelectXT	FFPE	1	4	0.816184	2499.15	1997.92	0.515454	223.83		48.4546	71.1872
sample	LUN	LUN0532T	T	SureSelectXT	FFPE	3	4	0.816184	3165.61	2277.45	0.731962	1397.89		26.8038	52.271
sample	LUN	LUN0534N	N	SureSelectXT	FFPE	1	17	0.816184	2386.58	2433.11	0.551279	369.974		44.8721	71.8426
sample	LUN	LUN0534T	T	SureSelectXT	FFPE	3	17	0.816184	2640.52	2219.69	0.692798	995.036		30.7202	54.2239
sample	LUN	LUN0535N	N	SureSelectXT	FFPE	1	2	0.816184	2004.69	1952.08	0.412413	133.381		58.7587	83.5168
sample	LUN	LUN0535T	T	SureSelectXT	FFPE	2	2	0.816184	2860.29	2240.29	0.698681	1023.36		30.1319	54.9264
sample	LUN	LUN0536N	N	SureSelectXT	FFPE	2	3	0.816184	2587.06	2047.85	0.511766	235.208		48.8234	73.473
sample	LUN	LUN0536T	T	SureSelectXT	FFPE	2	3	0.816184	3276.48	2479.64	0.526869	598.495		47.3131	66.2732
sample	LUN	LUN0539N	N	SureSelectXT	FFPE	1	0	0.816184	2268.52	1754.98	0.544706	149.108		45.5294	68.7309
sample	LUN	LUN0539T	T	SureSelectXT	FFPE	2	0	0.816184	2754.86	2196.91	0.583276	543.469		41.6724	60.9383
sample	LUN	LUN0540N	N	SureSelectXT	FFPE	1	3	0.816184	1834.05	1946.88	0.518595	175.561		48.1405	75.2914
sample	LUN	LUN0540T	T	SureSelectXT	FFPE	2	3	0.816184	2390.71	2136.79	0.736044	1002.94		26.3956	52.1138
sample	LUN	LUN0541N	N	SureSelectXT	FFPE	1	1	0.816184	2391.4	2115.11	0.539131	254.99		46.0869	72.5225
sample	LUN	LUN0541T	T	SureSelectXT	FFPE	2	1	0.816184	2828.35	2374.57	0.681169	972.782		31.8831	58.5267
sample	LUN	LUN0542N	N	SureSelectXT	FFPE	2	4	0.816184	3068.69	2565.49	0.470365	279.695		52.9635	76.3475
sample	LUN	LUN0542T	T	SureSelectXT	FFPE	2	4	0.816184	2846.05	2626.02	0.690052	1052.38		30.9948	57.9418
sample	LUN	LUN0543N	N	SureSelectXT	FFPE	2	10	0.816184	2434.6	1603.38	0.558213	148.082		44.1787	67.6283
sample	LUN	LUN0543T	T	SureSelectXT	FFPE	2	10	0.816184	3267.53	2387.05	0.607545	809.934		39.2455	60.5673
sample	LUN	LUN0544N	N	SureSelectXT	FFPE	2	1	0.816184	2785.96	2357.67	0.452349	217.761		54.7651	77.9933
sample	LUN	LUN0544T	T	SureSelectXT	FFPE	2	1	0.816184	3376.52	2754	0.625977	1030.35		37.4023	62.3182
sample	LUN	LUN0552N	N	SureSelectXT	FFPE	2	9	0.816184	1892.05	2033.02	0.543821	214.009		45.6179	73.1569
sample	LUN	LUN0552T	T	SureSelectXT	FFPE	2	9	0.816184	2765.39	2504.21	0.687643	1069.71		31.2357	57.441
sample	LUN	LUN0555N	N	SureSelectXT	FFPE	2	5	0.816184	3148.9	1989.15	0.474231	181.979		52.5769	70.501
sample	LUN	LUN0555T	T	SureSelectXT	FFPE	2	5	0.816184	2936.76	2396.2	0.555082	661.714		44.4918	62.4991
sample	LUN	LUN0557N	N	SureSelectXT	FFPE	2	6	0.816184	2417.92	2045.86	0.488322	195.863		51.1678	70.6219
sample	LUN	LUN0557T	T	SureSelectXT	FFPE	2	6	0.816184	2985.37	2448.46	0.505559	496.64		49.4441	66.3559
sample	LUN	LUN0559N	N	SureSelectXT	FFPE	2	4	0.816184	2336.73	2093.51	0.398486	147.017		60.1514	79.8511
sample	LUN	LUN0559T	T	SureSelectXT	FFPE	2	4	0.816184	2823.9	2519.13	0.497005	426.761		50.2995	69.0281
sample	LUN	LUN0560N	N	SureSelectXT	FFPE	2	0	0.816184	2128.02	2044.39	0.524276	217.894		47.5724	68.7124
sample	LUN	LUN0560T	T	SureSelectXT	FFPE	2	0	0.816184	2415.8	2257.76	0.578066	563.053		42.1934	60.4218
sample	LUN	LUN0562N	N	SureSelectXT	FFPE	2	3	0.816184	2765.99	2332.54	0.283409	97.1978		71.6591	90.2186
sample	LUN	LUN0562T	T	SureSelectXT	FFPE	2	3	0.816184	2464.62	2591.67	0.629012	726.628		37.0988	61.7623
sample	LUN	LUN0563N	N	SureSelectXT	FFPE	2	2	0.816184	2585.59	2308.36	0.498821	292.831		50.1179	73.906
sample	LUN	LUN0563T	T	SureSelectXT	FFPE	2	2	0.816184	3166.02	2481.37	0.576844	745.523		42.3156	62.7712
sample	LUN	LUN0574N	N	SureSelectXT	FFPE	2	0	0.816184	2764.46	2141.86	0.502321	286.581		49.7679	68.2263
sample	LUN	LUN0574T	T	SureSelectXT	FFPE	3	0	0.816184	3277.91	2477.71	0.73093	1454.14		26.907	53.524
sample	LUN	LUN0576N	N	SureSelectXT	FFPE	2	11	0.816184	3566.78	2362.25	0.595122	1016.38		40.4878	61.3505
sample	LUN	LUN0576T	T	SureSelectXT	FFPE	0	11	0.816184	2491.34	2383.21	0.633117	840.884		36.6883	58.8453
sample	LUN	LUN0587N	N	SureSelectXT	FFPE	2	3	0.816184	2787.84	2485.43	0.566524	686.571		43.3476	63.843
sample	LUN	LUN0587T	T	SureSelectXT	FFPE	2	3	0.816184	2400.11	2287.72	0.4701	430.627		52.99	69.8564
sample	LUN	LUN0588N	N	SureSelectXT	FFPE	2	0	0.816184	2764.58	2330.25	0.596785	598.144		40.3215	64.3675
sample	LUN	LUN0588T	T	SureSelectXT	FFPE	2	0	0.816184	2391.69	2544.87	0.7062	973.807		29.38	56.6794
sample	LUN	LUN0591N	N	SureSelectXT	FFPE	2	5	0.816184	3450.4	2500.32	0.476038	493.301		52.3962	68.3156
sample	LUN	LUN0591T	T	SureSelectXT	FFPE	2	5	0.816184	3064.88	2504.65	0.528472	618.647		47.1528	66.5514
sample	LUN	LUN0600N	N	SureSelectXT	FFPE	2	6	0.816184	3540.2	2451.64	0.550318	717.101		44.9682	64.7804
sample	LUN	LUN0600T	T	SureSelectXT	FFPE	2	6	0.816184	2662.59	2395.79	0.609438	761.779		39.0562	60.931
sample	LUN	LUN0603N	N	SureSelectXT	FFPE	2	3	0.816184	3051.58	2526.2	0.656305	1019.79		34.3695	59.3757
sample	LUN	LUN0603T	T	SureSelectXT	FFPE	2	3	0.816184	3385.88	2569.5	0.623854	1052.91		37.6146	60.32
sample	LUN	LUN0606N	N	SureSelectXT	FFPE	3	4	0.816184	3279.77	2534.5	0.748246	1444.31		25.1754	54.222
sample	LUN	LUN0606T	T	SureSelectXT	FFPE	3	4	0.816184	3000.17	2420.14	0.720636	1301.95		27.9364	53.5166
sample	LUN	LUN0616N	N	SureSelectXT	FFPE	2	2	0.816184	2686.89	2095.43	0.612657	653.454		38.7343	59.7387
sample	LUN	LUN0616T	T	SureSelectXT	FFPE	2	2	0.816184	3100.07	2350.81	0.618823	949.184		38.1177	60.7235
sample	LUN	LUN0617N	N	SureSelectXT	FFPE	0	0	0.816184	2970.01	2295.66	0.512923	477.57		48.7077	64.544
sample	LUN	LUN0617T	T	SureSelectXT	FFPE	2	0	0.816184	3087.08	2310	0.618268	838.874		38.1732	59.1051
sample	LUN	LUN0618N	N	SureSelectXT	FFPE	2	6	0.816184	3232.38	2321.87	0.502518	511.012		49.7482	71.1736
sample	LUN	LUN0618T	T	SureSelectXT	FFPE	0	6	0.816184	2555.64	2206.2	0.462182	332.061		53.7818	67.7453
sample	LUN	LUN0620N	N	SureSelectXT	FFPE	2	0	0.816184	1911.27	858.628	0.798527	715.461		20.1473	47.6525
sample	LUN	LUN0620T	T	SureSelectXT	FFPE	2	0	0.816184	3317.28	2259.61	0.595298	905.794		40.4702	61.9454
sample	LUN	LUN0624N	N	SureSelectXT	FFPE	2	0	0.816184	2982.7	2299.96	0.574759	699.452		42.5241	65.9814
sample	LUN	LUN0624T	T	SureSelectXT	FFPE	0	0	0.816184	2618.32	2166.17	0.566659	610.647		43.3341	63.4705
sample	LUN	LUN0628N	N	SureSelectXT	FFPE	2	2	0.816184	2819.69	2454.69	0.57988	727.135		42.012	64.3579
sample	LUN	LUN0628T	T	SureSelectXT	FFPE	0	2	0.816184	3238.36	2266.56	0.393726	417.912		60.6274	72.5179
sample	LUN	LUN0631N	N	SureSelectXT	FFPE	2	3	0.816184	3156.69	2421.73	0.544196	675.08		45.5804	63.8851
sample	LUN	LUN0631T	T	SureSelectXT	FFPE	0	3	0.816184	2629.79	2245.91	0.561183	633.227		43.8817	62.7721
sample	LUN	LUN0640N	N	SureSelectXT	FFPE	2	2	0.816184	2443.87	2134.33	0.692572	899.603		30.7428	56.5064
sample	LUN	LUN0640T	T	SureSelectXT	FFPE	0	2	0.816184	2741.83	2169.07	0.650881	987.938		34.9119	57.5064
sample	LUN	LUN0642N	N	SureSelectXT	FFPE	2	8	0.816184	2239.32	1881.17	0.525081	296.188		47.4919	63.6917
sample	LUN	LUN0642T	T	SureSelectXT	FFPE	0	8	0.816184	2827.53	1991.09	0.427085	292.899		57.2915	68.7099
sample	LUN	LUN0643N	N	SureSelectXT	FFPE	2	1	0.816184	3246.59	2648.46	0.483096	462.972		51.6904	72.574
sample	LUN	LUN0643T	T	SureSelectXT	FFPE	2	1	0.816184	2723.29	2225.09	0.435577	297.455		56.4423	79.7518
sample	LUN	LUN0646N	N	SureSelectXT	FFPE	2	1	0.816184	2245.79	2397.32	0.627021	645.431		37.2979	60.8683
sample	LUN	LUN0646T	T	SureSelectXT	FFPE	2	1	0.816184	1994.7	1993.04	0.564549	408.753		43.5451	62.066
sample	LUN	LUN0654N	N	SureSelectXT	FFPE	2	17	0.816184	2813.48	2257.59	0.691847	1054.24		30.8153	57.1815
sample	LUN	LUN0654T	T	SureSelectXT	FFPE	2	17	0.816184	2631.1	2064.94	0.582773	538.455		41.7227	61.5443
sample	LUN	LUN0658N	N	SureSelectXT	FFPE	2	0	0.816184	2145.67	1566.41	0.657815	456.559		34.2185	58.284
sample	LUN	LUN0658T	T	SureSelectXT	FFPE	2	0	0.816184	3210.9	2452.72	0.725059	1315.44		27.4941	54.0033
sample	LUN	LUN0668N	N	SureSelectXT	FFPE	0	8	0.816184	3017.83	2396.7	0.69311	1088.98		30.689	56.8181
sample	LUN	LUN0668T	T	SureSelectXT	FFPE	2	8	0.816184	2491.43	2317.43	0.657917	833.867		34.2083	59.0286
sample	LUN	LUN0670N	N	SureSelectXT	FFPE	2	1	0.816184	3110.94	2306.46	0.641862	932.671		35.8138	57.6903
sample	LUN	LUN0670T	T	SureSelectXT	FFPE	0	1	0.816184	2921.98	2289.19	0.634141	898.151		36.5859	57.7886
sample	LUN	LUN0674N	N	SureSelectXT	FFPE	2	7	0.816184	3060.42	2551.92	0.588128	767.366		41.1872	65.9071
sample	LUN	LUN0674T	T	SureSelectXT	FFPE	2	7	0.816184	3017.03	2615.48	0.545917	672.905		45.4083	67.2919
sample	OVA	OVA0001N	N	SureSelectXT	FFPE	2	3	0.816184	2528.13	2480.45	0.418547	233.064		58.1453	72.2621
sample	OVA	OVA0001T	T	SureSelectXT	FFPE	2	3	0.816184	2441.22	2496.81	0.429589	269.666		57.0411	71.9936
sample	OVA	OVA0002N	N	SureSelectXT	FFPE	2	44	0.816184	2286.81	2559.44	0.465139	310.885		53.4861	69.361
sample	OVA	OVA0002T	T	SureSelectXT	FFPE	2	44	0.816184	2022.02	2521.06	0.427924	215.669		57.2076	72.2094
sample	OVA	OVA0003N	N	SureSelectXT	FFPE	2	0	0.816184	2155.82	2463.37	0.602086	476.825		39.7914	63.0415
sample	OVA	OVA0003T	T	SureSelectXT	FFPE	2	0	0.816184	2789.44	2526.9	0.427407	272.323		57.2593	71.5192
sample	OVA	OVA0004N	N	SureSelectXT	FFPE	2	3	0.816184	611.425	1764.62	0.687735	111.196		31.2265	56.9987
sample	OVA	OVA0004T	T	SureSelectXT	FFPE	2	3	0.816184	778.036	1721.42	0.623414	113.997		37.6586	61.1385
sample	OVA	OVA0005N	N	SureSelectXT	FFPE	2	1	0.816184	1130.98	2148.54	0.684502	330.064		31.5498	58.4232
sample	OVA	OVA0005T	T	SureSelectXT	FFPE	2	1	0.816184	836.125	1903.07	0.665746	169.424		33.4254	56.6909
sample	OVA	OVA0006N	N	SureSelectXT	FFPE	2	4	0.816184	1770.21	1888.42	0.68896	367.218		31.104	59.0065
sample	OVA	OVA0006T	T	SureSelectXT	FFPE	2	4	0.816184	1257.38	1744.01	0.617827	142.213		38.2173	62.9124
sample	OVA	OVA0007N	N	SureSelectXT	FFPE	2	3	0.816184	1850.47	1763.25	0.596536	246.174		40.3464	59.9721
sample	OVA	OVA0007T	T	SureSelectXT	FFPE	2	3	0.816184	1292.95	1765.2	0.653638	237.551		34.6362	58.2561
sample	OVA	OVA0008N	N	SureSelectXT	FFPE	2	0	0.816184	2338.58	2752.91	0.405158	223.904		59.4842	74.14
sample	OVA	OVA0008T	T	SureSelectXT	FFPE	2	0	0.816184	2233.51	2549.31	0.384309	160.844		61.5691	73.6672
sample	OVA	OVA0009N	N	SureSelectXT	FFPE	2	0	0.816184	1241.58	1437.64	0.658042	144.426		34.1958	56.5169
sample	OVA	OVA0009T	T	SureSelectXT	FFPE	2	0	0.816184	1036.06	1315.76	0.649719	113.624		35.0281	57.8605
sample	OVA	OVA0010N	N	SureSelectXT	FFPE	2	4	0.816184	2299.83	2692.04	0.48698	292.198		51.302	70.414
sample	OVA	OVA0010T	T	SureSelectXT	FFPE	2	4	0.816184	1809.48	2331.54	0.44887	167.13		55.113	70.3979
sample	OVA	OVA0011N	N	SureSelectXT	FFPE	2	0	0.816184	1765.77	2046.2	0.632363	344.976		36.7637	59.5491
sample	OVA	OVA0011T	T	SureSelectXT	FFPE	2	0	0.816184	1452.37	1829.33	0.649034	264.956		35.0966	57.6466
sample	OVA	OVA0012N	N	SureSelectXT	FFPE	2	1	0.816184	2385.45	1999.84	0.684842	625.261		31.5158	56.0145
sample	OVA	OVA0012T	T	SureSelectXT	FFPE	2	1	0.816184	1795.45	2030.83	0.621786	313.553		37.8214	61.3426
sample	OVA	OVA0013N	N	SureSelectXT	FFPE	2	1	0.816184	1657.32	1398.09	0.680035	365.096		31.9965	54.1061
sample	OVA	OVA0013T	T	SureSelectXT	FFPE	2	1	0.816184	2308.25	1781.7	0.679666	482.625		32.0334	56.4299
sample	OVA	OVA0014N	N	SureSelectXT	FFPE	2	0	0.816184	1838.67	2420.22	0.516964	216.275		48.3036	69.4937
sample	OVA	OVA0014T	T	SureSelectXT	FFPE	2	0	0.816184	1102.77	1615.31	0.646463	160.028		35.3537	59.1747
sample	OVA	OVA0015N	N	SureSelectXT	FFPE	2	39	0.816184	1965.83	2452.23	0.492708	253.126		50.7292	67.9115
sample	OVA	OVA0015T	T	SureSelectXT	FFPE	2	39	0.816184	2188.4	2331.75	0.43138	192.441		56.862	72.1699
sample	OVA	OVA0016N	N	SureSelectXT	FFPE	2	2	0.816184	1809.88	2299.05	0.499239	266.167		50.0761	67.8766
sample	OVA	OVA0016T	T	SureSelectXT	FFPE	2	2	0.816184	1753.61	2235.9	0.503935	217.557		49.6065	65.8782
sample	OVA	OVA0017N	N	SureSelectXT	FFPE	2	3	0.816184	1770.46	2125.13	0.550377	252.47		44.9623	65.026
sample	OVA	OVA0017T	T	SureSelectXT	FFPE	2	3	0.816184	1537.78	2205.21	0.442893	151.01		55.7107	71.5625
sample	OVA	OVA0018N	N	SureSelectXT	FFPE	2	3	0.816184	1796.04	2116.19	0.477081	99.7193		52.2919	71.5445
sample	OVA	OVA0018T	T	SureSelectXT	FFPE	2	3	0.816184	1576.36	2196.86	0.497844	122.686		50.2156	69.5858
sample	OVA	OVA0019N	N	SureSelectXT	FFPE	2	0	0.816184	1715.53	2144.19	0.609444	318.157		39.0556	61.4388
sample	OVA	OVA0019T	T	SureSelectXT	FFPE	2	0	0.816184	1449.29	1824.04	0.612116	186.846		38.7884	60.9333
sample	OVA	OVA0020N	N	SureSelectXT	FFPE	2	4	0.816184	2312.21	2299.54	0.650919	644.637		34.9081	59.5108
sample	OVA	OVA0020T	T	SureSelectXT	FFPE	2	4	0.816184	1931.4	2146.33	0.37856	76.9225		62.144	74.3546
sample	OVA	OVA0021N	N	SureSelectXT	FF	2	0	0.816184	1377.7	1891.39	0.890126	749.271		10.9874	42.8552
sample	OVA	OVA0021T	T	SureSelectXT	FF	3	0	0.816184	1457.26	1974.27	0.855942	737.671		14.4058	45.0921
sample	OVA	OVA0022N	N	SureSelectXT	FF	2	0	0.816184	1245.49	1711.01	0.893074	666.487		10.6926	41.1397
sample	OVA	OVA0022T	T	SureSelectXT	FF	3	0	0.816184	1270.58	1512.12	0.883159	673.564		11.6841	41.8309
sample	OVA	OVA0023N	N	SureSelectXT	FF	2	0	0.816184	1526.91	1613.18	0.89273	783.432		10.727	41.1406
sample	OVA	OVA0023T	T	SureSelectXT	FF	2	0	0.816184	1542.55	1751.62	0.873574	840.098		12.6426	42.0221
sample	OVA	OVA0025N	N	SureSelectXT	FF	2	1	0.816184	1689.54	1724.15	0.864703	805.246		13.5297	42.886
sample	OVA	OVA0025T	T	SureSelectXT	FF	2	1	0.816184	1386.43	1588.5	0.884816	739.641		11.5184	40.9459
sample	OVA	OVA0026N	N	SureSelectXT	FF	2	0	0.816184	2263.2	1526.23	0.836331	893.555		16.3669	43.2942
sample	OVA	OVA0026T	T	SureSelectXT	FF	2	0	0.816184	1418.17	1864.08	0.841048	673.072		15.8952	46.5239
sample	OVA	OVA0031N	N	SureSelectXT	FF	2	0	0.816184	1734.57	1747.87	0.863823	843.214		13.6177	42.947
sample	OVA	OVA0031T	T	SureSelectXT	FF	2	0	0.816184	1398.87	1819.02	0.825105	652.599		17.4895	46.9328
sample	OVA	OVA0032N	N	SureSelectXT	FF	1	4	0.816184	1599.8	1711.71	0.813976	655.797		18.6024	43.4474
sample	OVA	OVA0032T	T	SureSelectXT	FF	2	4	0.816184	1509.42	1897.94	0.838211	762.961		16.1789	45.9878
sample	OVA	OVA0034N	N	SureSelectXT	FF	2	0	0.816184	2148.81	2014.52	0.790674	834.32		20.9326	48.8077
sample	OVA	OVA0034T	T	SureSelectXT	FF	2	0	0.816184	1045.45	2040.26	0.832678	488.745		16.7322	50.6077
sample	OVA	OVA0036N	N	SureSelectXT	FF	2	1	0.816184	1462.26	1869.28	0.865007	701.493		13.4993	44.0932
sample	OVA	OVA0036T	T	SureSelectXT	FF	2	1	0.816184	1668.04	1907.78	0.83724	821.568		16.276	45.9144
sample	OVA	OVA0045N	N	SureSelectXT	FF	2	1	0.816184	1428.53	1699.98	0.888078	740.686		11.1922	42.4609
sample	OVA	OVA0045T	T	SureSelectXT	FF	3	1	0.816184	1561.06	1519.34	0.872406	784.241		12.7594	42.587
sample	OVA	OVA0052N	N	SureSelectXT	FF	2	2	0.816184	1372.38	1125.58	0.816726	638.496		18.3274	44.2375
sample	OVA	OVA0052T	T	SureSelectXT	FF	0	2	0.816184	2356.1	2115.1	0.553522	458.094		44.6478	60.3377
sample	OVA	OVA0054N	N	SureSelectXT	FF	2	39	0.816184	2575.29	2260.85	0.727877	1061.54		27.2123	54.2546
sample	OVA	OVA0054T	T	SureSelectXT	FF	1	39	0.816184	2720.06	2258.38	0.736465	1166.89		26.3535	53.9794
sample	OVA	OVA0057N	N	SureSelectXT	FF	2	0	0.816184	2582.06	2060.38	0.747768	1099.25		25.2232	51.1234
sample	OVA	OVA0057T	T	SureSelectXT	FF	2	0	0.816184	2782.98	2143.03	0.725137	1135.94		27.4863	52.7678
sample	OVA	OVA0058N	N	SureSelectXT	FF	2	0	0.816184	3490.35	2592.06	0.722713	1382.95		27.7287	56.731
sample	OVA	OVA0058T	T	SureSelectXT	FF	2	0	0.816184	3256	2463.35	0.671917	1190.87		32.8083	59.6982
sample	OVA	OVA0060N	N	SureSelectXT	FF	2	0	0.816184	2730.84	2236.73	0.737603	1126.53		26.2397	53.3193
sample	OVA	OVA0060T	T	SureSelectXT	FF	2	0	0.816184	3142.3	2416.09	0.715828	1259.29		28.4172	57.1413
sample	OVA	OVA0063N	N	SureSelectXT	FF	2	0	0.816184	3200.83	2502.03	0.713981	1212.4		28.6019	56.9978
sample	OVA	OVA0063T	T	SureSelectXT	FF	2	0	0.816184	2872.83	2436.67	0.726163	1210.54		27.3837	57.2483
sample	OVA	OVA0065N	N	SureSelectXT	FF	3	1	0.816184	3204.26	2336.12	0.722764	1312.12		27.7236	54.8784
sample	OVA	OVA0065T	T	SureSelectXT	FF	2	1	0.816184	2453.32	2236.32	0.724929	1042.08		27.5071	54.8232
sample	OVA	OVA0066N	N	SureSelectXT	FF	3	36	0.816184	2424.83	2039.98	0.745151	1044.12		25.4849	50.6739
sample	OVA	OVA0066T	T	SureSelectXT	FF	2	36	0.816184	2866.69	2368.18	0.749093	1238.02		25.0907	55.1725
sample	OVA	OVA0068N	N	SureSelectXT	FF	2	2	0.816184	3463.38	2241.45	0.708937	1361.57		29.1063	54.5054
sample	OVA	OVA0068T	T	SureSelectXT	FF	2	2	0.816184	2375.29	2133.31	0.738811	994.725		26.1189	53.2292
sample	OVA	OVA0069N	N	SureSelectXT	FF	2	0	0.816184	2532.8	2383.89	0.761017	1129.39		23.8983	53.5339
sample	OVA	OVA0069T	T	SureSelectXT	FF	2	0	0.816184	2685.98	2283.17	0.74059	1134.72		25.941	54.9817
sample	OVA	OVA0070N	N	SureSelectXT	FF	3	1	0.816184	2815.04	2157.86	0.749362	1188.29		25.0638	51.8624
sample	OVA	OVA0070T	T	SureSelectXT	FF	3	1	0.816184	3235.76	2344.17	0.698467	1204.79		30.1533	57.6834
sample	OVA	OVA0071N	N	SureSelectXT	FF	3	1	0.816184	2111.35	2089.89	0.75572	902.521		24.428	50.5839
sample	OVA	OVA0071T	T	SureSelectXT	FF	3	1	0.816184	2716.97	2232.22	0.71499	1103.97		28.501	55.597
sample	OVA	OVA0073N	N	SureSelectXT	FF	3	4	0.816184	3250.45	2184.6	0.733409	1302.14		26.6591	53.3673
sample	OVA	OVA0073T	T	SureSelectXT	FF	2	4	0.816184	3067.86	2327.96	0.701148	1127.76		29.8852	58.0934
sample	OVA	OVA0074N	N	SureSelectXT	FF	3	1	0.816184	3305.29	2260.21	0.72595	1324.16		27.405	54.075
sample	OVA	OVA0074T	T	SureSelectXT	FF	2	1	0.816184	3363.56	2275.13	0.733296	1450.91		26.6704	53.6726
sample	OVA	OVA0075N	N	SureSelectXT	FF	3	1	0.816184	3272.75	2291.23	0.737738	1364.97		26.2262	51.5975
sample	OVA	OVA0075T	T	SureSelectXT	FF	3	1	0.816184	3317.22	2510.84	0.694764	1300.05		30.5236	57.4199
sample	OVA	OVA0077N	N	SureSelectXT	FF	2	1	0.816184	2375.74	2147.74	0.74117	995.77		25.883	51.8352
sample	OVA	OVA0077T	T	SureSelectXT	FF	2	1	0.816184	2733.33	2129.95	0.695624	980.014		30.4376	54.7995
sample	OVA	OVA0079N	N	SureSelectXT	FF	2	1	0.816184	3228.54	2582.51	0.708954	1215.4		29.1046	57.6611
sample	OVA	OVA0079T	T	SureSelectXT	FF	2	1	0.816184	3150.4	2289.82	0.685902	1152.95		31.4098	55.6417
sample	OVA	OVA0080N	N	SureSelectXT	FF	3	0	0.816184	2884.79	2166.96	0.718081	1152.69		28.1919	52.8554
sample	OVA	OVA0080T	T	SureSelectXT	FF	2	0	0.816184	2740.19	2126.69	0.741986	1169.71		25.8014	51.8882
sample	OVA	OVA0081N	N	SureSelectXT	FF	2	2	0.816184	3286.52	2540.79	0.745734	1343.98		25.4266	54.75
sample	OVA	OVA0081T	T	SureSelectXT	FF	2	2	0.816184	2915.7	2356.91	0.744822	1272.33		25.5178	52.0575
sample	OVA	OVA0082N	N	SureSelectXT	FF	2	0	0.816184	2454.02	2238.89	0.685252	878.1		31.4748	55.0483
sample	OVA	OVA0082T	T	SureSelectXT	FF	3	0	0.816184	3030.75	2368.92	0.772075	1383.83		22.7925	51.5624
sample	OVA	OVA0083N	N	SureSelectXT	FF	2	0	0.816184	3448.92	2362.53	0.738375	1499.33		26.1625	52.9224
sample	OVA	OVA0083T	T	SureSelectXT	FF	2	0	0.816184	3082.36	2439.03	0.690901	1175.74		30.9099	58.4329
sample	OVA	OVA0084N	N	SureSelectXT	FF	2	1	0.816184	2627.4	2152.97	0.813513	1293.47		18.6487	46.4203
sample	OVA	OVA0084T	T	SureSelectXT	FF	2	1	0.816184	3389.41	2238.56	0.673371	1088.75		32.6629	55.3732
sample	OVA	OVA0085N	N	SureSelectXT	FF	3	1	0.816184	3326.32	2212.86	0.763546	1437.31		23.6454	50.3499
sample	OVA	OVA0085T	T	SureSelectXT	FF	2	1	0.816184	2672.75	2277.66	0.678687	1008.4		32.1313	56.8405
sample	OVA	OVA0093N	N	SureSelectXT	FF	3	7	0.816184	3047.82	2244.44	0.771797	1331.69		22.8203	49.415
sample	OVA	OVA0093T	T	SureSelectXT	FF	2	7	0.816184	2428.93	2032.74	0.802075	1146.25		19.7925	47.293
sample	OVA	OVA0094N	N	SureSelectXT	FF	3	2	0.816184	2774.58	2197.96	0.769331	1229.31		23.0669	49.2699
sample	OVA	OVA0094T	T	SureSelectXT	FF	2	2	0.816184	3027.2	2418.18	0.766925	1369.27		23.3075	52.7672
sample	OVA	OVA0095N	N	SureSelectXT	FF	3	2	0.816184	2900.7	2374.28	0.740617	1183.73		25.9383	52.2381
sample	OVA	OVA0095T	T	SureSelectXT	FF	2	2	0.816184	3113.5	2317.23	0.712374	1184.8		28.7626	53.0124
sample	OVA	OVA0100N	N	SureSelectXT	FF	3	0	0.816184	2448.73	2329.21	0.706197	967.837		29.3803	54.2128
sample	OVA	OVA0100T	T	SureSelectXT	FF	3	0	0.816184	2701.41	2268.39	0.763799	1185.99		23.6201	51.2827
sample	OVA	OVA0104N	N	SureSelectXT	FF	3	1	0.816184	3006.83	2306.86	0.765989	1271.75		23.4011	51.2316
sample	OVA	OVA0104T	T	SureSelectXT	FF	3	1	0.816184	2963.03	2397.38	0.766096	1349.51		23.3904	52.6662
sample	OVA	OVA0105N	N	SureSelectXT	FF	2	1	0.816184	2846.53	2166.31	0.811629	1407.05		18.8371	46.8847
sample	OVA	OVA0105T	T	SureSelectXT	FF	3	1	0.816184	2599.11	2268.12	0.650786	876.337		34.9214	57.9269
sample	OVA	OVA0106N	N	SureSelectXT	FF	3	0	0.816184	2967.94	2210.38	0.752644	1197.01		24.7356	50.5731
sample	OVA	OVA0106T	T	SureSelectXT	FF	3	0	0.816184	2630.98	2158.25	0.75011	1144.85		24.989	51.147
sample	OVA	OVA0107N	N	SureSelectXT	FF	2	0	0.816184	2777.97	2315.93	0.80409	1309.75		19.591	49.7819
sample	OVA	OVA0107T	T	SureSelectXT	FF	3	0	0.816184	2848.21	2295.77	0.637984	904.433		36.2016	57.5749
sample	OVA	OVA0108N	N	SureSelectXT	FF	3	0	0.816184	2373.74	2219.67	0.610296	617.744		38.9704	57.8182
sample	OVA	OVA0108T	T	SureSelectXT	FF	3	0	0.816184	2679.09	2199.42	0.671396	978.272		32.8604	56.6651
sample	OVA	OVA0109N	N	SureSelectXT	FF	3	1	0.816184	2976.64	2170.02	0.760739	1230.47		23.9261	49.2169
sample	OVA	OVA0109T	T	SureSelectXT	FF	3	1	0.816184	3116.01	2332.28	0.75211	1345.24		24.789	52.5749
sample	OVA	OVA0110N	N	SureSelectXT	FF	3	2	0.816184	2903.61	1979.18	0.802059	1349.7		19.7941	45.5137
sample	OVA	OVA0110T	T	SureSelectXT	FF	2	2	0.816184	3040.17	2198.83	0.747726	1231.07		25.2274	53.3257
sample	OVA	OVA0111N	N	SureSelectXT	FF	3	43	0.816184	3230.18	2167.54	0.759024	1354.93		24.0976	49.6685
sample	OVA	OVA0111T	T	SureSelectXT	FF	3	43	0.816184	2838.13	2314.77	0.637982	896.745		36.2018	59.2339
sample	OVA	OVA0117N	N	SureSelectXT	FF	3	1	0.816184	2433.27	1692.87	0.837717	1205.95		16.2283	42.6993
sample	OVA	OVA0117T	T	SureSelectXT	FF	3	1	0.816184	2498.34	2389.48	0.617236	671.751		38.2764	61.6417
sample	OVA	OVA0118N	N	SureSelectXT	FF	3	1	0.816184	3065.68	2249.37	0.777008	1406.48		22.2992	48.847
sample	OVA	OVA0118T	T	SureSelectXT	FF	3	1	0.816184	3182.59	2334.64	0.726683	1297.69		27.3317	53.1132
sample	OVA	OVA0119N	N	SureSelectXT	FF	2	0	0.816184	3060.97	2508.22	0.674869	1069.41		32.5131	59.9385
sample	OVA	OVA0119T	T	SureSelectXT	FF	3	0	0.816184	2473.36	2011.43	0.642124	758.318		35.7876	55.1642
sample	REN	REN0006N	N	SureSelectXT	FF	3	2	0.816184	2386.46	2156.81	0.757983	1169.08		24.2017	51.3997
sample	REN	REN0006T	T	SureSelectXT	FF	3	2	0.816184	2099.51	2141.82	0.800393	1096.2		19.9607	48.3113
sample	REN	REN0007N	N	SureSelectXT	FF	3	0	0.816184	1980.47	2169.13	0.758024	998.082		24.1976	52.1296
sample	REN	REN0007T	T	SureSelectXT	FF	3	0	0.816184	2167.95	2155.75	0.795952	1124.92		20.4048	49.0687
sample	REN	REN0012N	N	SureSelectXT	FF	3	1	0.816184	1948.6	2035.76	0.779756	1002.84		22.0244	48.7022
sample	REN	REN0012T	T	SureSelectXT	FF	3	1	0.816184	2006.44	2091.61	0.794546	1045.74		20.5454	49.3325
sample	REN	REN0013N	N	SureSelectXT	FF	3	0	0.816184	2256.79	1996.66	0.78325	1197.74		21.675	49.0626
sample	REN	REN0013T	T	SureSelectXT	FF	3	0	0.816184	2671.52	2191.85	0.768553	1260.72		23.1447	50.3556
sample	REN	REN0017N	N	SureSelectXT	FF	3	1	0.816184	2118.21	1911.02	0.753042	1081.31		24.6958	50.3243
sample	REN	REN0017T	T	SureSelectXT	FF	3	1	0.816184	2273.22	2312.51	0.781018	1085.64		21.8982	50.7199
sample	REN	REN0018N	N	SureSelectXT	FF	3	0	0.816184	1675.13	2033.14	0.787638	892.141		21.2362	49.3448
sample	REN	REN0018T	T	SureSelectXT	FF	3	0	0.816184	2000.12	2111.18	0.816988	1063.56		18.3012	46.4736
Cell_line	Cell_line	A549	Cell_line	SureSelectXT	Cell_line	Cell_line	20	0.816184	3648.57	2371.1	0.756397	1652.26		24.3603	51.4315
Cell_line	Cell_line	CAL27	Cell_line	SureSelectXT	Cell_line	Cell_line	13	0.816184	2392.06	2429.09	0.784695	1195.34		21.5305	50.3402
Cell_line	Cell_line	FADU	Cell_line	SureSelectXT	Cell_line	Cell_line	14	0.816184	3873.6	2434.51	0.732876	1781.91		26.7124	53.7145
Cell_line	Cell_line	H1299	Cell_line	SureSelectXT	Cell_line	Cell_line	23	0.816184	4027.22	2412.71	0.730782	1746.06		26.9218	53.0798
Cell_line	Cell_line	H358	Cell_line	SureSelectXT	Cell_line	Cell_line	31	0.816184	4360.23	2687.89	0.701226	1709.18		29.8774	57.113
Cell_line	Cell_line	HEK293T	Cell_line	SureSelectXT	Cell_line	Cell_line	13	0.816184	3446.95	2309.2	0.748833	1628.61		25.1167	51.352
Cell_line	Cell_line	HELA	Cell_line	SureSelectXT	Cell_line	Cell_line	19	0.816184	3121.2	2502.94	0.753109	1457.44		24.6891	53.6331
Cell_line	Cell_line	HT29	Cell_line	SureSelectXT	Cell_line	Cell_line	14	0.816184	3679.95	2455.21	0.728516	1654.31		27.1484	54.0309
Cell_line	Cell_line	LN18	Cell_line	SureSelectXT	Cell_line	Cell_line	10	0.816184	3761.93	2332.79	0.746969	1682.25		25.3031	51.5046
Cell_line	Cell_line	LN229	Cell_line	SureSelectXT	Cell_line	Cell_line	17	0.816184	3648.79	2354.22	0.741978	1688.47		25.8022	52.2681
Cell_line	Cell_line	MCF7	Cell_line	SureSelectXT	Cell_line	Cell_line	16	0.816184	3746.09	2406.5	0.750102	1726.59		24.9898	51.7748
Cell_line	Cell_line	MDAMB231	Cell_line	SureSelectXT	Cell_line	Cell_line	23	0.816184	3694.95	2204.1	0.76121	1763.18		23.879	50.1188
Cell_line	Cell_line	MEWO	Cell_line	SureSelectXT	Cell_line	Cell_line	64	0.816184	3722.6	2437.15	0.761235	1752.52		23.8765	52.1114
Cell_line	Cell_line	SCC25	Cell_line	SureSelectXT	Cell_line	Cell_line	147	0.816184	1738.38	2114.12	0.741401	795.273		25.8599	54.9613
Cell_line	Cell_line	Shsy5y	Cell_line	SureSelectXT	Cell_line	Cell_line	10	0.816184	3805.13	2434.96	0.734746	1633.23		26.5254	52.8077
Cell_line	Cell_line	SKBR3	Cell_line	SureSelectXT	Cell_line	Cell_line	16	0.816184	4034.25	2342.64	0.725117	1732.99		27.4883	52.897
Cell_line	Cell_line	SKMEL28	Cell_line	SureSelectXT	Cell_line	Cell_line	21	0.816184	4043.48	2471.2	0.740362	1821.47		25.9638	53.2274
Cell_line	Cell_line	SKMES	Cell_line	SureSelectXT	Cell_line	Cell_line	17	0.816184	3769.79	2438.77	0.748708	1720.41		25.1292	53.1083
Cell_line	Cell_line	SKNMC	Cell_line	SureSelectXT	Cell_line	Cell_line	6	0.816184	4217.82	2480.82	0.747237	1848.4		25.2763	52.9419
Cell_line	Cell_line	SKOV3	Cell_line	SureSelectXT	Cell_line	Cell_line	45	0.816184	4529.93	2487.02	0.727112	1906.39		27.2888	54.5901
Cell_line	Cell_line	T47D	Cell_line	SureSelectXT	Cell_line	Cell_line	18	0.816184	3438.4	2286.72	0.765335	1596.08		23.4665	49.9903
Cell_line	Cell_line	U2OS	Cell_line	SureSelectXT	Cell_line	Cell_line	24	0.816184	3793.43	2450.66	0.733995	1676.35		26.6005	53.7659
