# Supplementary material for: Whole-miRNome sequencing: a panel for the targeted sequencing of all human miRNA genes
Source: Nucleic Acids Res. 2025 Aug 27;53(16):gkaf812. doi: 10.1093/nar/gkaf812 (PMC12390761; doi:10.1093/nar/gkaf812)
Supplement: gkaf812_Supplemental_Files [file gkaf812_supplemental_files.zip › Supplementary_Table_S6_EGFR_qPCR.xlsx]

## Sheet: Sheet1
Supplementary Table S6. Validation of mutations in EGRF with qPCR.
sample_ID	WMS	qPCR
LUN0028T	L858R (exon 21)	L858R (exon 21)
LUN0402T	L858R (exon 21)	L858R (exon 21)
LUN0032T	inframe deletion (exon 19)	inframe deletion (exon 19)
LUNO670T	inframe deletion (exon 19)	inframe deletion (exon 19)
LUN0423T	L858R (exon 21)	L858R (exon 21)
LUN0022T	L861Q (exon 21)	L861Q (exon 21)
LUN0542T	S768I (exon 20)	S768I (exon 20)
LUN0542T	L861Q (exon 21)	L861Q (exon 21)
LUN0536T	inframe deletion (exon 19)	inframe deletion (exon 19)
LUN0643T	inframe deletion (exon 19)	inframe deletion (exon 19)
LUN0014T	inframe deletion (exon 19)	inframe deletion (exon 19)
LUN0628T	inframe deletion (exon 19)	-
