# Supplementary material for: Whole-miRNome sequencing: a panel for the targeted sequencing of all human miRNA genes
Source: Nucleic Acids Res. 2025 Aug 27;53(16):gkaf812. doi: 10.1093/nar/gkaf812 (PMC12390761; doi:10.1093/nar/gkaf812)
Supplement: gkaf812_Supplemental_Files [file gkaf812_supplemental_files.zip › Supplementary_Table_S8_CNAs.xlsx]

## Sheet: GISTIC
Supplementary Table S8. A list of identified CNAs.
Tumor	CNA type	cytoband	q_value	residual_q_value	wide_peak_boundaries	number of WMS targets in peak	number of miRNA genes in peak	WMS_targets_in_wide_peak	number of genes in peak (GISTIC2.0)	GISTIC_results_genes_in_wide_peak
BCC	Amplification	6p21.33	0.0034089	0.0034089	chr6:30584536-31700965	3	3	MIR4640; MIR6891; MIR6832	67	ABCF1;AIF1;ATP6V1G2;DDR1;CDSN;CSNK2B;GTF2H4;HLA-B;HLA-C;LTA;LTB;MICB;NFKBIL1;POU5F1;PPP1R10;TCF19;TNF;PRRC2A;BAG6;GPANK1;DDX39B;ABHD16A;LST1;DHX16;IER3;MDC1;FLOT1;HCP5;NRM;MRPS18B;C6orf15;CCHCR1;APOM;VARS2;C6orf47;LY6G5B;ATAT1;LY6G5C;DPCR1;PSORS1C1;PSORS1C2;PPP1R18;TUBB;C6orf136;HCG27;NCR3;HCG22;HCG26;SFTA2;MUC21;LINC00243;MCCD1;SNORA38;SNORD84;SNORD117;PSORS1C3;MICA;MUC22;ATP6V1G2-DDX39B;MIR4640…
BCC	Amplification	8q24.3	0.081867	0.081867	chr8:133777518-145138636	18	15	MIR30B; MIR30D; AGO2; MIR151A; MIR1302-7; MIR4472-1; MIR4664; MIR937; MIR6845; MIR661; MIR6846; MIR6847; MIR7112; MIR6848; MIR939; MIR6849; MIR6893; MIR6850	144	ADGRB1;CYC1;CYP11B1;CYP11B2;EEF1D;GLI4;GML;GPR20;GPT;GRINA;HSF1;LY6E;LY6H;TONSL;PLEC;PTK2;RPL8;TSTA3;ZNF7;ZNF16;PSCA;LY6D;JRK;DGAT1;GPAA1;FOXH1;RECQL4;LRRC14;ZNF623;KHDRBS3;PTP4A3;PUF60;DENND3;ZC3H3;ARC;BOP1;SCRIB;FBXL6;OPLAH;AGO2;COMMD5;CPSF1;CYHR1;FAM135B;VPS28;HGH1;KCNK9;THEM6;CHRAC1;EXOSC4;LY6K;SLC39A4;SLURP1;SLC45A4;ZFAT;ZNF250;PYCRL;C8orf33;LYNX1;RHPN1-AS1;SLC52A2;GSDMD;ZNF696;ARHGAP39;ZNF3…
BCC	Amplification	9p22.1	0.0029962	0.18541	chr9:1-28863513	8	8	MIR1302-9; MIR101-2; MIR4665; MIR3152; MIR4473; MIR4474; MIR491; MIR31	143	PLIN2;CDKN2A;CDKN2B;DMRT1;ELAVL2;FOXD4;MLANA;GLDC;IFNA1;IFNA2;IFNA4;IFNA5;IFNA6;IFNA7;IFNA8;IFNA10;IFNA13;IFNA14;IFNA16;IFNA17;IFNA21;IFNA22P;IFNB1;IFNW1;INSL4;JAK2;MLLT3;MTAP;NFIB;PTPRD;RFX3;RLN1;RLN2;RPS6;SH3GL2;SLC1A1;SMARCA2;SNAPC3;TEK;TYRP1;VLDLR;MPDZ;CER1;PLAA;PUM3;RCL1;DMRT2;RRAGA;PSIP1;INSL6;KDM4C;KANK1;SLC24A2;RANBP6;CD274;AK3;CDKN2A-AS1;EQTN;BNC2;HAUS6;CNTLN;FOCAD;SPATA6L;CDC37L1;DENND4…
BCC	Amplification	9p13.2	0.0016608	0.021522	chr9:34385249-39583704	6	6	MIR4667; MIR6852; MIR6853; MIR4475; MIR4540; MIR4476	92	ALDH1B1;CA9;CCIN;CD72;CLTA;CNTFR;FANCG;GALT;IL11RA;NPR2;PAX5;RMRP;CCL19;CCL21;SHB;TESK1;TLN1;TPM2;VCP;RECK;GRHPR;RGP1;MELK;RUSC2;ZBTB5;GNE;SIGMAR1;CREB3;UNC13B;CCL27;DCTN3;FRMPD1;PHF24;DNAJB5;SPAG8;FBXO10;DNAI1;SIT1;STOML2;EXOSC3;TMEM8B;OR2S2;GBA2;POLR1E;DCAF10;CNTNAP3;FAM214B;ZCCHC7;HINT2;C9orf24;PIGO;ARHGEF39;SLC25A51;LINC00950;ARID3C;RPP25L;C9orf131;RNF38;GLIPR2;FAM201A;TRMT10B;LINC00961;ATP8B…
BCC	Deletion	9q21.33	6.675e-09	6.675e-09	chr9:68221054-138394717	65	64	MIR204; MIR7-1; ZCCHC6; MIR4289; MIR3153; MIR4290; MIR3910-1; MIR3910-2; MIR3651; MIR4670; MIR548AU; MIR4291; MIRLET7A1; MIRLET7D; MIRLET7F1; MIR2278; MIR6081; MIR23B; MIR24-1; MIR27B; MIR3074; MIR1302-8; MIR6854; MIR8081; MIR32; MIR3927; MIR7702; MIR4668; MIR455; MIR147A; MIR4478; MIR600; MIR601; MIR7150; MIR181A2; MIR181B2; MIR3911; MIR2861; MIR3960; MIR4672; MIR199B; MIR3154; MIR219A2; MIR219B…	753	ABCA1;ABCA2;ABL1;ABO;AK1;ALAD;ALDH1A1;ALDOB;AMBP;ANXA1;APBA1;ASS1;AUH;BAAT;KLF9;C5;C8G;CACNA1B;KYAT1;TNFSF8;ENTPD2;CDK9;CEL;CELP;CKS2;COL5A1;COL15A1;SLC31A1;SLC31A2;CRAT;CTSL;CTSV;CTSLP8;CYLC2;DAPK1;BRINP1;DBH;SARDH;DNM1;ECM2;TOR1A;LPAR1;S1PR3;MEGF9;ENDOG;ENG;STOM;FANCC;FBP1;FKTN;FCN1;FCN2;FOXE1;FPGS;FXN;NR5A1;FUT7;GAS1;NR6A1;GCNT1;GGTA1P;GLE1;GNAQ;GNG10;GOLGA1;GOLGA2;GPR21;RAPGEF1;GRIN1;GSN;HNRN…
INT	Amplification	13q12.13	0.021849	0.021849	chr13:1-35299336	2	2	MIR4499; MIR2276	138	PARP4;ALOX5AP;ATP12A;BRCA2;CDK8;CDX2;FGF9;FLT1;FLT3;GJA3;GJB2;GPR12;GTF3A;HMGB1;PDX1;MIPEP;PABPC3;UBL3;RFC3;RNF6;RPL21;SGCG;SLC7A1;TUBA3C;ZMYM2;IFT88;MTMR6;ZMYM5;KL;NUP58;FRY;USPL1;SAP18;N4BP2L2;GJB6;HSPH1;WASF3;PDS5B;MTUS2;FAM230C;SACS;LATS2;SNORD102;NBEA;POLR1D;CRYL1;POMP;ATP8A2;IL17D;MPHOSPH8;PSPC1;TNFRSF19;CENPJ;RNF17;XPO4;MRPL57;KATNAL1;MEDAG;STARD13;N4BP2L1;TPTE2;N4BP2L2-IT2;RXFP2;TEX26;B3G…
INT	Amplification	17q21.1	0.0099659	0.0099659	chr17:38915123-41222728	5	4	ERBB2; MIR4728; MIR6884; MIR6866; MIR6867	89	CACNB1;CDC6;CCR7;CSF3;ERBB2;GRB7;IGFBP4;KRT10;KRT12;LASP1;NEUROD2;PNMT;MED1;PSMD3;RARA;RPL19;SMARCE1;THRA;TOP2A;TCAP;NR1D1;MED24;STARD3;CASC3;IKZF3;KRT23;RAPGEFL1;CDK12;KRT20;GSDMB;PLXDC1;KRTAP1-3;KRTAP1-1;KRTAP4-6;KRTAP2-1;KRTAP4-12;KRTAP1-5;KRTAP3-1;KRTAP3-2;PPP1R1B;MIEN1;KRTAP4-4;TNS4;FBXL20;KRTAP4-1;KRTAP4-5;KRTAP4-3;KRTAP4-2;KRTAP3-3;KRTAP2-4;PGAP3;ORMDL3;ZPBP2;GJD3;KRT222;KRT40;WIPF2;KRT25;…
INT	Amplification	19q13.42	0.013353	0.013353	chr19:53512340-53787664	46	46	MIR512-1; MIR512-2; MIR1323; MIR498; MIR515-1; MIR515-2; MIR519C; MIR519E; MIR520E; MIR520F; MIR1283-1; MIR518B; MIR518F; MIR519B; MIR520A; MIR520B; MIR523; MIR525; MIR526A1; MIR526B; MIR517A; MIR517B; MIR518C; MIR519D; MIR520C; MIR520D; MIR520G; MIR521-2; MIR524; MIR516B1; MIR516B2; MIR518A1; MIR518A2; MIR518D; MIR518E; MIR526A2; MIR517C; MIR519A1; MIR520H; MIR521-1; MIR522; MIR527; MIR516A1; MI…	49	ZNF331;LOC284379;DPRX;MIR512-1;MIR512-2;MIR498;MIR520E;MIR515-1;MIR519E;MIR520F;MIR515-2;MIR519C;MIR520A;MIR526B;MIR519B;MIR525;MIR523;MIR518F;MIR520B;MIR518B;MIR526A1;MIR520C;MIR518C;MIR524;MIR517A;MIR519D;MIR521-2;MIR520D;MIR517B;MIR520G;MIR516B2;MIR526A2;MIR518E;MIR518A1;MIR518D;MIR516B1;MIR518A2;MIR517C;MIR520H;MIR521-1;MIR522;MIR519A1;MIR527;MIR516A1;MIR516A2;MIR519A2;MIR1283-2;MIR1323;MIR12…
INT	Amplification	20p11.23	0.087937	0.087937	chr20:18470725-19512678			-	12	SEC23B;POLR3F;RBBP9;LINC00652;SLC24A3;DTD1;SCP2D1;LINC00493;C20orf78;LOC100130264;LOC100270804;LOC101929526
INT	Amplification	20q13.12	0.00040632	0.046051	chr20:36985351-48505014	6	6	MIR548O2; MIR6871; MIR3646; MIR6812; MIR3617; MIR3616	150	ADA;BPI;CD40;EYA2;GHRH;HNF4A;KCNS1;LBP;MMP9;MYBL2;NNAT;PI3;PLCG1;PLTP;CTSA;RBL1;RPN2;SDC4;SEMG1;SEMG2;SRSF6;SLPI;SRC;STK4;TGM2;TNNC2;TOP1;YWHAB;MKRN7P;NCOA3;MATN4;WISP2;TTI1;MAFB;ACOT8;SGK2;WFDC2;SPINT3;BLCAP;TOMM34;SERINC3;UBE2C;PTPRT;PKIG;RBPJL;ZHX3;ZMYND8;L3MBTL1;PPP1R16B;SNORA71B;SNORA71A;TP53TG5;SLC35C2;IFT52;OSER1;PIGT;ZNF334;DBNDD2;SULF2;CTNNBL1;EPPIN;RALGAPB;JPH2;SLC12A5;NCOA5;RPRD1B;KCNK…
INT	Amplification	20q13.32	0.00040632	0.034688	chr20:54068489-64444167	23	23	MIR4325; MIR4532; MIR296; MIR298; MIR646; MIR4533; MIR548AG2; MIR1257; MIR3195; MIR4758; MIR1-1; MIR133A2; MIR124-3; MIR3196; MIR4326; MIR941-1; MIR941-2; MIR941-3; MIR941-4; MIR941-5; MIR647; MIR1914; MIR6813	167	hsa-mir-941-3;ATP5E;BMP7;CDH4;CHRNA4;COL9A3;CSTF1;CTSZ;CYP24A1;EDN3;EEF1A2;GNAS;NPBWR2;KCNQ2;LAMA5;MC3R;MYT1;NTSR1;OPRL1;PCK1;PFDN4;PPP1R3D;PSMA7;PTK6;RPS21;SRMS;AURKA;TAF4;TCEA2;TFAP2C;TPD52L2;RAE1;BCAS1;STX16;TNFRSF6B;VAPB;OSBPL2;ARFRP1;RGS19;SYCP2;TCFL5;ADRM1;OGFR;DIDO1;HRH3;SPO11;PRPF6;SS18L1;MTG2;GMEB2;SLCO4A1;STMN3;PRELID3B;NELFCD;RTFDC1;RTEL1;SOX18;YTHDF1;LIME1;UCKL1;GID8;PCMTD2;MRGBP;PPP4…
INT	Amplification	6q24.1	0.12269	0.12269	chr6:132266536-149878784	5	5	MIR3662; MIR548A2; MIR3145; MIR3668; MIR4465	126	EYA4;FUCA2;GRM1;HIVEP2;IFNGR1;MAP3K5;MYB;NMBR;PCMT1;PEX7;PLAGL1;RPS12;SGK1;TCF21;TNFAIP3;UTRN;EPM2A;STX7;PEX3;STX11;VNN2;VNN1;TAAR5;MAP7;LATS1;TAAR2;TAAR3;TBPL1;PHACTR2;BCLAF1;UST;CITED2;HBS1L;RAB32;KATNA1;TAB2;SASH1;HEBP2;CCDC28A;MOXD1;PDE7B;AIG1;VTA1;HECA;IL20RA;AHI1;VNN3;HYMAI;ADGRG6;ARFGEF3;NHSL1;ABRACL;PBOV1;PERP;ALDH8A1;ADGB;SF3B5;TAAR8;FBXO30;LRP11;LTV1;REPS1;PPIL4;MTFR2;GINM1;IL22RA2;SLC1…
INT	Amplification	6p21.1	0.021849	0.021849	chr6:40101069-45197171	5	4	MIR4641; MIR6780B; XPO5; MIR4647; MIR4642	100	BYSL;CCND3;CDC5L;SLC29A1;GUCA1A;GUCA1B;HSP90AB1;MDFI;MEA1;NFKBIE;NFYA;PEX6;PGC;POLH;PPP2R5D;PTK7;PRPH2;SRF;TBCC;VEGFA;TFEB;SUPT3H;NCR2;MED20;POLR1C;MAD2L1BP;CUL7;DNPH1;CNPY3;FRS3;SLC22A7;APOBEC2;CAPN11;CUL9;UBR2;GLTSCR1L;ZNF318;YIPF3;USP49;GNMT;PRICKLE4;MRPL2;TREM2;TREM1;GTPBP2;MRPS18A;MRPS10;TMEM63B;TRERF1;LRFN2;AARS2;XPO5;MRPL14;DLK2;TREML2;TTBK1;RRP36;ABCC10;KLC4;TJAP1;FOXP4;KLHDC3;TAF8;PTCRA;…
INT	Amplification	7p11.2	0.20484	0.20484	chr7:44881899-55633163	1		EGFR	50	ADCY1;DDC;EGFR;GRB10;HPVC1;HUS1;IGFBP1;IGFBP3;PURB;UPP1;TBRG4;RAMP3;IKZF1;ZPBP;NACAD;COBL;SEC61G;LANCL2;FIGNL1;MYO1G;TNS3;C7orf69;VOPP1;CCM2;LINC00525;C7orf57;ABCA13;CDC14C;PKD1L1;VSTM2A;SUN3;POM121L12;VSTM2A-OT1;SNHG15;VWC2;C7orf65;LINC01446;SEPT7P2;SNORA5A;SNORA5B;SNORA5C;SNORA9;LOC730338;DDC-AS1;C7orf72;EGFR-AS1;LOC100996654;LINC01447;LINC01445;ELDR
INT	Amplification	8q24.3	0.053798	0.053798	chr8:116874868-140530654	17	17	MIR548AZ; MIR4663; MIR548AA1; MIR548D1; MIR6844; MIR4662A; MIR4662B; MIR1204; MIR1205; MIR1206; MIR1207; MIR1208; MIR3686; MIR5194; MIR7848; MIR30B; MIR30D	127	ADCY8;ANXA13;EXT1;HAS2;KCNQ3;MYC;NDUFB9;NOV;TNFRSF11B;ENPP2;POU5F1B;PVT1;ST3GAL1;SLA;SNTB1;SQLE;TAF2;TG;COL14A1;WISP1;MTSS1;KIAA0196;HHLA1;TRIB1;NDRG1;COLEC10;KHDRBS3;RNF139;ZHX1;ZHX2;EFR3A;LRRC6;MTBP;MRPL13;ATAD2;ASAP1-IT1;ASAP1;FAM135B;PHF20L1;KCNK9;FAM49B;CHRAC1;TRMT12;WDYHV1;GSDMC;ZFAT;DEPTOR;DSCC1;DERL1;TRAPPC9;TATDN1;C8orf76;FAM83A;MED30;TBC1D31;HPYR1;MAL2;FBXO32;CCDC26;ZNF572;TMEM71;FER1L6…
INT	Deletion	1p36.11	0.0025441	0.0025441	chr1:23929189-33332493	9	8	MIR6731; MIR4425; MIR3917; LIN28A; MIR1976; MIR4420; MIR4254; MIR5585; MIR3605	178	AK2;ADGRB2;RUNX3;CD52;RCC1;COL16A1;PHC2;EPB41;EXTL1;EYA3;FABP3;FGR;IFI6;SFN;GPR3;HCRTR1;HDAC1;HMGN2;HPCA;STMN1;LCK;MATN1;OPRD1;PAFAH2;PPP1R8;PTAFR;RBBP4;RHCE;RHD;SNORA73A;RPA2;RPS6KA1;SRSF4;SLC9A1;TAF12;SLC30A2;LAPTM5;PTP4A2;ARID1A;SNHG3;NR0B2;FCN3;YARS;EIF3I;MAP3K6;SNRNP40;THEMIS2;SDC3;PUM1;PTPRU;WASF2;SRRM1;CNKSR1;KHDRBS1;GMEB1;NUDC;SRSF10;RCAN3;DNAJC8;WDTC1;TMEM50A;KPNA6;STX12;CLIC4;SYF2;LDLRA…
INT	Deletion	11p15.5	0.020374	0.14559	chr11:1-2133567	7	6	MIR6743; HRAS; MIR210; MIR6744; MIR4298; MIR7847; MIR675	89	AP2A2;CD151;CTSD;DRD4;DUSP8;HRAS;IGF2;IRF7;LSP1;MUC2;MUC5AC;MUC6;POLR2L;PSMD13;RNH1;MRPL23;RPLP2;SCT;TALDO1;TSPAN4;TNNI2;TNNT3;RASSF7;IFITM1;BRSK2;IFITM3;DEAF1;IFITM2;PKP3;SIRT3;BET1L;CEND1;CDHR5;TOLLIP;PIDD1;PNPLA2;PHRF1;SIGIRR;RIC8A;EPS8L2;CHID1;SLC25A22;PGGHG;PTDSS2;MOB2;SYT8;ODF3;LRRC56;LOC143666;SCGB1C1;NLRP6;LOC171391;TOLLIP-AS1;LMNTD2;H19;CRACR2B;TMEM80;ANO9;KRTAP5-AS1;B4GALNT4;PDDC1;KRTAP…
INT	Deletion	11p11.2	0.015843	0.34269	chr11:46377027-56151876	6	6	MIR3160-1; MIR3160-2; MIR5582; MIR6745; MIR4487; MIR3161	87	ACP2;ARHGAP1;CHRM4;DDB2;F2;FOLH1;LRP4;MDK;MYBPC3;NDUFS3;PSMC3;PTPRJ;RAPSN;SPI1;DGKZ;MADD;ATG13;CKAP5;NR1H3;CELF1;OR5I1;NUP160;FNBP4;MTCH2;OR5L2;PACSIN3;AMBRA1;KBTBD4;C11orf49;TRIM48;ZNF408;AGBL2;OR8J3;OR4P4;OR4C15;OR4A5;OR4A16;OR4A15;ARFGAP2;TRIM51;SLC39A13;C1QTNF4;PTPMT1;OR4C46;OR4X2;OR4B1;OR8I2;OR4C16;OR4C11;OR4S2;OR4C6;OR5D14;OR5L1;OR5D18;OR7E5P;OR5AS1;OR4C3;OR4S1;OR10AG1;OR4C13;OR4C12;TRIM49B…
INT	Deletion	14q32.33	0.10705	0.10705	chr14:101560420-107043718	13	13	MIR1247; MIR4309; MIR203A; MIR203B; MIR4710; MIR6765; MIR8071-1; MIR8071-2; MIR4507; MIR4537; MIR4538; MIR4539; MIR5195	85	AKT1;CKB;CRIP1;CRIP2;DIO3;DYNC1H1;EIF5;ELK2AP;BRF1;HSP90AA1;JAG2;KLC1;MARK3;PPP2R5C;MOK;TNFAIP2;TRAF3;XRCC3;ADAM6;MTA1;BAG5;C14orf2;CDC42BPB;FAM30A;TECPR2;SIVA1;RCOR1;PACS2;PPP1R13B;KIF26A;GPR132;CINP;CDCA4;ZNF839;INF2;ZFYVE21;TMEM121;AMN;APOPT1;BTBD6;EXOC3L4;WDR20;AHNAK2;TRMT61A;TDRD9;ANKRD9;C14orf79;PLD4;ADSSL1;LINC00239;LINC00637;LINC00638;NUDT14;CEP170B;C14orf80;LINC00226;LINC00221;ASPG;TMEM1…
INT	Deletion	17q23.3	0.0070856	0.0070856	chr17:64504586-64780690	1		DDX5	4	DDX5;SMURF2;CEP95;LOC146880
INT	Deletion	17p13.3	0.020374	0.020374	chr17:747806-4525075	7	6	GEMIN4; MIR3183; MIR22; MIR132; MIR212; MIR6776; MIR1253	89	ABR;ASPA;ATP2A3;CRK;CTNS;DPH1;HIC1;ITGAE;MNT;MYO1C;OR1D2;OR3A1;OR3A2;P2RX1;P2RX5;PAFAH1B1;SERPINF1;PITPNA;SERPINF2;RPA1;UBE2G1;TRPV1;YWHAE;OR1A1;OR1D5;OR1E1;OR1E2;OR1G1;OR3A3;SCARF1;SGSM2;PRPF8;RAP1GAP2;ZZEF1;CLUH;SMG6;SHPK;OR1A2;TIMM22;TAX1BP3;GEMIN4;GLOD4;ANKFY1;INPP5K;MRM3;NCBP3;TSR1;SRR;NXN;METTL16;EMC6;RILP;GSG2;CAMKK1;SPATA22;MIR22HG;SMYD4;OVCA2;SLC43A2;CYB5D2;SPNS2;WDR81;RTN4RL1;TRPV3;SPNS…
INT	Deletion	18q22.2	0.14999	0.14999	chr18:55479367-80373285	4	4	MIR122; MIR3591; MIR5011; MIR548AV	120	BCL2;CDH7;CYB5A;FECH;KDSR;GALR1;GRP;LMAN1;MBP;MC4R;NARS;NFATC1;SERPINB2;ATP8B1;SERPINB5;SERPINB8;SERPINB10;SERPINB13;PMAIP1;SERPINB3;SERPINB4;TCF4;ZNF236;SERPINB7;TNFRSF11A;CTDP1;SOCS6;TXNL1;ONECUT2;VPS4B;ZNF516;TSHZ1;CD226;MALT1;TXNL4A;ADNP2;PHLPP1;NEDD4L;WDR7;PIGN;RTTN;KCNG2;SALL3;CDH20;CDH19;TIMM21;RAX;ST8SIA3;TMX3;ZCCHC2;ZNF532;ZNF407;CNDP2;KIAA1468;CCDC102B;RBFA;PQLC1;NETO1;PARD6G;CNDP1;SERP…
INT	Deletion	19p13.3	0.17298	0.17298	chr19:1-6736752	18	17	MIR1302-11; MIR3187; MIR4745; MIR1909; MIR1227; MIR6789; MIR4321; MIR7108; MIR7850; MIR637; MIR4746; MIR7-3; MIR4747; MIR6885; MIR6790; KHSRP; MIR3940; MIR6791	237	hsa-mir-220b;AES;AMH;ATP5D;AZU1;HCN2;BSG;C3;CAPS;CD70;CDC34;CIRBP;CNN2;CSNK1G2;DAPK3;CFD;ARID3A;EEF2;EFNA2;ELANE;FUT3;FUT5;FUT6;GAMT;GNA11;GNA15;GNG7;MKNK2;GPX4;GTF2F1;GZMM;MATK;MLLT1;GADD45B;NFIC;NRTN;OAZ1;PALM;POLR2E;POLRMT;MAP2K2;PSPN;PRTN3;PTBP1;PTPRS;RFX2;RPS15;SAFB;SGTA;SH3GL1;STK11;TBXA2R;TCF3;THOP1;TLE2;MADCAM1;SF3A2;CLPP;RANBP3;KHSRP;PLPP2;S1PR4;TNFSF14;TNFSF9;AP3D1;LONP1;APBA3;SAFB2;MED…
INT	Deletion	5q13.2	0.02742	0.02742	chr5:64059417-71718415			-	54	TRIM23;CCNB1;CDK7;GTF2H2;CD180;NAIP;PIK3R1;PMCHL2;RAD17;SMN1;SMN2;TAF9;SERF1A;CWC27;SMA4;SMA5;ADAMTS6;PPWD1;SGTB;BDP1;ERBIN;NLN;MCCC2;CENPK;SLC30A5;CENPH;TRAPPC13;MRPS36;SREK1;MARVELD2;CCDC125;RNF180;SREK1IP1;MAST4;RGS7BP;LOC441081;LOC647859;GUSBP3;GTF2H2B;GTF2H2C;SERF1B;GTF2H2C_2;GUSBP9;FAM159B;LOC100303749;OCLN;LOC101928769;LOC101928794;LOC101928858;LOC101928885;LOC101928924;AK6;LOC102467655;LO…
INT	Deletion	6p21.32	0.1309	0.1309	chr6:31355307-33698080	11	11	MIR6891; MIR6832; MIR4646; MIR1236; MIR6721; MIR6833; MIR3135B; MIR219A1; MIR6834; MIR6873; MIR5004	144	AGER;AIF1;ATP6V1G2;BAK1;CFB;C2;C4A;C4B;CLIC1;COL11A2;ATF6B;CSNK2B;CYP21A2;CYP21A1P;DAXX;DXO;HLA-B;HLA-DMA;HLA-DMB;HLA-DOA;HLA-DOB;HLA-DPA1;HLA-DPB1;HLA-DPB2;HLA-DQA1;HLA-DQA2;HLA-DQB1;HLA-DQB2;HLA-DRA;HLA-DRB1;HLA-DRB5;HLA-DRB6;HSPA1A;HSPA1B;HSPA1L;ITPR3;KIFC1;LTA;LTB;MICB;MSH5;NEU1;NFKBIL1;NOTCH4;PBX2;PHF1;PSMB8;PSMB9;RGL2;RING1;BRD2;RNF5;RPS18;RXRB;VPS52;SKIV2L;TAP1;TAP2;TAPBP;TNF;TNXA;TNXB;VAR…
INT	Deletion	8p23.1	1.6712e-08	1.6712e-08	chr8:1-28505029	27	27	MIR3674; MIR596; MIR7160; MIR8055; MIR4659A; MIR4659B; MIR548I3; MIR4660; MIR597; MIR124-1; MIR4286; MIR1322; MIR598; MIR3926-1; MIR3926-2; MIR5692A2; MIR383; MIR548V; MIR320A; MIR6841; MIR6876; MIR548H4; MIR6842; MIR6843; MIR3622A; MIR3622B; MIR4287	259	NAT1;NAT2;ADRA1A;ANGPT2;ASAH1;ATP6V1B2;BLK;BMP1;POLR3D;BNIP3L;CHRNA2;CLU;CTSB;DEFA1;DEFA3;DEFA4;DEFA5;DEFA6;DEFB1;DEFB4A;DPYSL2;EGR3;DMTN;EPHX2;CLN8;PTK2B;FDFT1;FGL1;GATA4;GFRA2;GNRH1;LOXL2;LPL;MSR1;MSRA;NEFM;NEFL;NKX3-1;PCM1;PDGFRL;PNOC;PPP2R2A;PPP3CC;SFTPC;SLC7A2;SLC18A1;STC1;FZD3;TUSC3;TNKS;ADAM7;TNFRSF10D;TNFRSF10C;TNFRSF10B;TNFRSF10A;FGF17;DOK2;MTMR7;MYOM2;DLGAP2;MFHAS1;ENTPD4;ARHGEF10;PHYHI…
LUN	Amplification	1q21.3	0.0030509	0.0030509	chr1:121680160-155346453	14	13	MIR6736; MIR5087; MIR6077; MIR6878; MIR4257; MIR554; MIR8083; MIR6737; MIR5698; MIR190B; ADAR; MIR4258; MIR92B; MIR555	303	ADAR;ARNT;BCL9;CHRNB2;CKS1B;CLK2;CTSK;CTSS;DRD5P2;ECM1;EFNA1;EFNA3;EFNA4;ENSA;FCGR1A;FDPS;FLG;FMO5;GBA;GBAP1;GJA5;GJA8;IL6R;ILF2;IVL;KCNN3;LOR;MCL1;SMCP;MTX1;MUC1;NPR1;PDZK1;PI4KB;PKLR;PRKAB2;PSMB4;PSMD4;RAB13;RFX5;RNU1-4;RORC;RPS27;S100A1;S100A2;S100A3;S100A4;S100A5;S100A6;S100A7;S100A8;S100A9;S100A10;S100A11;S100A12;S100A13;SHC1;SPRR1A;SPRR1B;SPRR2A;SPRR2B;SPRR2C;SPRR2D;SPRR2E;SPRR2F;SPRR2G;SPR…
LUN	Amplification	10p15.3	1.5372e-05	1.5372e-05	chr10:1-5225964	3	3	MIR5699; MIR6072; MIR6078	41	ADARB2;AKR1C4;KLF6;AKR1C1;AKR1C2;IDI1;PFKP;AKR1C3;PITRM1;ZMYND11;WDR37;DIP2C;LARP4B;GTPBP4;IDI2-AS1;AKR1E2;IDI2;LINC00700;LINC00705;AKR1C8P;TUBB8;AKR1C6P;LINC00200;LINC00701;PRR26;ADARB2-AS1;LINC00704;PITRM1-AS1;LINC00703;LINC00702;MIR5699;LOC101927762;LOC101927964;MIR6078;MIR7641-2;MIR6072;LOC102723376;LOC105376351;LOC105376360;LOC105376365;SNORD142
LUN	Amplification	10q26.3	9.9168e-11	9.9168e-11	chr10:127459046-133797422	4	4	MIR4297; MIR378C; MIR202; MIR3944	55	ADAM8;BNIP3;CYP2E1;ECHS1;INPP5A;MGMT;MKI67;PTPRE;UTF1;GLRX3;DPYSL4;TUBGCP2;VENTX;CALY;CFAP46;PPP2R2D;LRRC27;ADGRA1;NKX6-2;KNDC1;MTG1;SYCE1;PRAP1;ZNF511;CTAGE7P;CLRN3;C10orf91;PWWP2B;PAOX;EBF3;TCERG1L;FUOM;JAKMIP3;STK32C;LINC00959;FOXI2;LINC01164;LINC01168;SPRNP1;FRG2B;SPRN;MIR202;NPS;SCART1;ADGRA1-AS1;DUX4;MIR378C;MIR4297;MIR3944;LINC01163;TCERG1L-AS1;LINC01166;MIR202HG;LINC01167;AS-PTPRE
LUN	Amplification	11q25	5.7201e-09	5.7201e-09	chr11:130666726-135086622	2	2	MIR8052; MIR4697	26	OPCML;IGSF9B;NCAPD3;ACAD8;B3GAT1;THYN1;NTM;JAM3;GLB1L2;VPS26B;GLB1L3;SPATA19;C11orf44;MIR4697HG;LOC283177;SNX19;LOC646522;LOC100128239;LOC100507431;LOC100507548;MIR4697;NTM-IT;NTM-AS1;LOC101929653;MIR8052;LOC103611081
LUN	Amplification	12p12.1	0.042153	0.042153	chr12:23914705-27823358	3	2	MIR920; KRAS; MIR4302	32	BCAT1;ITPR2;KRAS;LRMP;SOX5;SSPN;PPFIBP1;MED21;RASSF8;STK38L;FGFR1OP2;TM7SF3;CASC1;ASUN;ARNTL2;KLHL42;MRPS35;BHLHE41;LINC00477;ETFRF1;LMNTD1;C12orf77;SMCO2;REP15;LOC645177;C12orf71;MIR920;MANSC4;MIR4302;RASSF8-AS1;LOC101928471;ARNTL2-AS1
LUN	Amplification	12q15	0.0019446	0.0019446	chr12:66704884-70479347	3	3	MIR1279; MIR3913-1; MIR3913-2	36	CPM;IFNG;LYZ;MDM2;CNOT2;RAP1B;YEATS4;DYRK2;CCT2;FRS2;CPSF6;KCNMB4;IL22;SLC35E3;IL26;CAND1;MDM1;NUP107;RAB3IP;BEST3;MYRFL;LRRC10;LOC100130075;MIR1279;SNORA70G;MIR3913-2;MIR3913-1;LOC100507175;LOC100507195;LOC100507250;IFNG-AS1;LOC101927901;LINC01479;LOC101928002;LINC01481;LOC102724421
LUN	Amplification	13q34	1.7201e-05	1.7201e-05	chr13:109305600-112631961	1	1	MIR8073	34	COL4A1;COL4A2;ING1;SOX1;IRS2;ARHGEF7;TUBGCP3;ANKRD10;RAB20;NAXD;CARS2;TEX29;SPACA7;LINC00567;LINC00346;COL4A2-AS2;LINC00403;LOC100506016;COL4A2-AS1;ARHGEF7-AS1;ARHGEF7-AS2;LOC101060553;LINC00676;LINC00368;LINC00354;LINC01070;LOC101928730;LINC01043;MIR8073;LINC01044;LINC00399;LINC00431;LINC00396;LOC105370369
LUN	Amplification	14q32.31	5.1367e-06	0.0086847	chr14:101027042-101231467	34	34	MIR329-2; MIR376C; MIR494; MIR495; MIR543; MIR1193; MIR134; MIR300; MIR323B; MIR376A1; MIR376B; MIR381; MIR382; MIR485; MIR487A; MIR487B; MIR539; MIR544A; MIR654; MIR655; MIR668; MIR889; MIR1185-1; MIR1185-2; MIR154; MIR369; MIR377; MIR409; MIR410; MIR412; MIR496; MIR541; MIR656; MIR376A2	37	hsa-mir-1185-2;MIR381HG;MIR134;MIR154;MIR376C;MIR369;MIR376A1;MIR377;MIR381;MIR382;MIR329-2;MIR323B;MIR409;MIR412;MIR410;MIR376B;MIR485;MIR494;MIR495;MIR496;MIR487A;MIR539;MIR544A;MIR376A2;MIR487B;MIR654;MIR655;MIR656;MIR668;MIR300;MIR541;MIR543;MIR889;MIR1185-1;MIR1185-2;MIR1193;MEG9
LUN	Amplification	14q13.3	2.0879e-05	0.0003706	chr14:34577140-37253119	1	1	MIR4503	27	CFL2;NFKBIA;PAX9;PSMA6;SRP54;NKX2-1;KIAA0391;BAZ1A;NKX2-8;MBIP;PPP2R3C;SNX6;BRMS1L;INSM2;SLC25A21;MIPOL1;RALGAPA1;SFTA3;IGBP1P1;FAM177A1;SLC25A21-AS1;NKX2-1-AS1;MIR4503;PTCSC3;LINC00609;LOC101927178;SNORA101B
LUN	Amplification	14q32.2	1.0691e-05	0.14039	chr14:95157890-100109407	1		DICER1	35	BDKRB1;BDKRB2;EML1;VRK1;TCL1A;CCNK;TCL1B;CYP46A1;PAPOLA;DICER1;TCL6;GLRX5;EVL;GSKIP;ATG2B;C14orf132;BCL11B;LINC00341;CLMN;SETD3;HHIPL1;AK7;LINC00618;SYNE3;SNHG10;C14orf177;CCDC85C;LINC01550;DICER1-AS1;SCARNA13;LOC730202;LOC100129345;TUNAR;LOC101929080;LOC101929241
LUN	Amplification	17q23.3	0.0094413	0.0094413	chr17:64499710-64780190	3	2	DDX5; MIR3064; MIR5047	6	DDX5;SMURF2;CEP95;LOC146880;MIR3064;MIR5047
LUN	Amplification	18q23	0.054737	0.054737	chr18:74819551-80373285			-	32	GALR1;MBP;NFATC1;ZNF236;CTDP1;ZNF516;TSHZ1;TXNL4A;ADNP2;KCNG2;SALL3;ZNF407;RBFA;PQLC1;PARD6G;LOC284241;ZADH2;SMIM21;LINC00908;LOC339298;ATP9B;C18orf65;LINC00683;LOC400661;HSBP1L1;PARD6G-AS1;LOC100131655;LOC100505853;RBFADN;LOC101927651;LINC01029;LOC101927989
LUN	Amplification	19q12	1.5779e-11	1.5779e-11	chr19:29323073-31404767			-	9	CCNE1;URI1;ZNF536;POP4;TSHZ3;PLEKHF1;C19orf12;LOC284395;VSTM2B
LUN	Amplification	2p25.3	2.1724e-11	2.1724e-11	chr2:1-7388685	2	2	MIR7158; MIR7515	43	ACP1;RPS7;SOX11;TPO;TSSC1;PXDN;RNF144A;MYT1L;SH3YL1;TRAPPC12;SNTG2;ADI1;ALLC;COLEC11;RSAD2;CMPK2;TMEM18;LINC01105;RNASEH1;FAM150B;LINC01115;RNF144A-AS1;LOC400940;LINC00487;FAM110C;LINC01249;DCDC2C;MYT1L-AS1;LINC01304;RNASEH1-AS1;LOC101060385;LOC101060391;LINC01250;LINC01247;LOC101929452;MIR7158;MIR7515;LINC01248;MIR7515HG;LINC01246;NRIR;LOC105373352;LOC105373394
LUN	Amplification	2q37.3	0.00088498	0.00088498	chr2:233452800-242193529	8	8	MIR6811; MIR4440; MIR4441; MIR4269; MIR2467; MIR4786; MIR149; MIR3133	107	AGXT;KIF1A;BOK;COL6A3;DTYMK;GBX2;GPC1;GPR35;HDLBP;NDUFA10;SEPT2;PDCD1;PPP1R7;SPP2;DGKD;PER2;LRRFIP1;HDAC4;FARP2;ARL4C;RAMP1;STK25;COPS8;CAPN10;PASK;ATG4B;SH3BP4;SNED1;TRAF3IP1;ANO7;PRLH;THAP4;ANKMY1;SCLY;ASB1;UGT1A10;UGT1A8;UGT1A7;UGT1A6;UGT1A5;UGT1A9;UGT1A4;UGT1A1;UGT1A3;USP40;HJURP;HES6;ACKR3;RNPEPL1;GAL3ST2;RAB17;TRPM8;MLPH;IQCA1;C2orf54;ILKAP;ING5;MGC16025;LOC93463;AGAP1;TWIST2;NEU4;MTERF4;UB…
LUN	Amplification	20p11.21	0.00068339	0.00068339	chr20:22041932-25166297			-	33	CST1;CST2;CST3;CST4;CST5;FOXA2;SSTR4;THBD;CST7;CST8;CD93;NXT1;VSX1;APMAP;NAPB;GZF1;SYNDIG1;ACSS1;GGTLC1;CSTL1;CST9L;CST9;LINC00261;CST11;CST13P;LINC00656;LOC284788;LOC284798;FLJ33581;LINC01432;LINC01431;LINC01427;LINC01384
LUN	Amplification	20q13.32	2.0086e-16	2.0086e-16	chr20:58967827-60307897			-	17	ATP5E;CTSZ;EDN3;PPP1R3D;SYCP2;PRELID3B;NELFCD;CDH26;FAM217B;TUBB1;PHACTR3;ZNF831;C20orf197;MIR646HG;LOC729296;LOC100506384;SLMO2-ATP5E
LUN	Amplification	22q13.32	0.0069848	0.0069848	chr22:46577084-49543499	3	3	MIR3201; MIR4535; MIR3667	14	GRAMD4;TBC1D22A;FAM19A5;CERK;LOC284930;LOC284933;C22orf34;LINC00898;TBC1D22A-AS1;LINC01310;MIR3201;MIR3667;MIR4535;LL22NC03-75H12.2
LUN	Amplification	3q26.2	6.5579e-05	6.5579e-05	chr3:166890217-169643366	1	1	MIR551B	14	MECOM;SERPINI1;SERPINI2;PDCD10;GOLIM4;ZBBX;EGFEM1P;WDR49;LINC01330;MIR551B;LOC100507661;LINC01327;LOC105374194;LOC105374205
LUN	Amplification	4p16.1	0.20994	0.20994	chr4:1-11368273	9	9	MIR571; MIR943; MIR4800; MIR378D1; MIR4798; MIR4274; MIR95; MIR548I2; MIR3138	152	ADD1;ADRA2C;ATP5I;CRMP1;CTBP1;DGKQ;DRD5;EVC;FGFR3;GAK;GRK4;HTT;HGFAC;HMX1;IDUA;LETM1;LRPAP1;MSX1;MYL5;PDE6B;PPP2R2C;RGS12;RNF4;S100P;SH3BP2;WFS1;WHSC1;NELFA;ZNF141;SLBP;ACOX3;CPZ;NOP14;FAM193A;KIAA0232;WDR1;LINC01587;MFSD10;MAEA;PCGF3;SPON2;TACC3;MXD4;CPLX1;SLC26A1;MAN2B2;NSG1;GPR78;STX18;FGFRL1;CYTL1;SH3TC1;NKX1-1;PIGG;BLOC1S4;STK32B;LYAR;SLC2A9;TBC1D14;SORCS2;UVSSA;ZFYVE28;AFAP1;TNIP2;HAUS3;ABC…
LUN	Amplification	5p15.33	6.3004e-35	6.3004e-35	chr5:1709386-3515696			-	12	NDUFS6;IRX4;MRPL36;C5orf38;IRX2;LINC01019;LOC100506858;LOC101929034;CTD-2194D22.4;LINC01377;LINC01017;LOC105374620
LUN	Amplification	6q27	1.2425e-05	1.2425e-05	chr6:165019621-170805979	3	3	MIR1913; MIR3939; MIR4644	64	CCR6;GPR31;KIF25;AFDN;PDCD2;PSMB1;RPS6KA2;T;TBP;TCP10;TCTE3;THBS2;RNASET2;PDE10A;FGFR1OP;LINC01558;DLL1;MPC1;UNC93A;PHF10;ERMARD;SMOC2;FRMD1;LINC00574;TTLL2;FAM120B;LINC00473;SFT2D1;LOC154449;DACT2;C6orf118;WDR27;PRR18;LOC285804;C6orf120;TCP10L2;LOC401286;LINC00242;LINC01624;LINC00602;LOC441178;AFDN-AS1;HGC6.3;LOC100131532;LOC100289495;MIR1913;MIR3939;KIF25-AS1;MIR4644;RPS6KA2-AS1;RPS6KA2-IT1;LOC…
LUN	Amplification	6p21.1	0.0018746	0.0018746	chr6:38753657-41752226	1	1	MIR4641	36	DNAH8;GLP1R;MDFI;MOCS1;NFYA;PGC;TFEB;KCNK5;NCR2;APOBEC2;DAAM2;TREM2;TREM1;SAYSD1;LRFN2;TREML2;KCNK16;KCNK17;FOXP4;TREML5P;ADCY10P1;OARD1;KIF6;TSPO2;UNC5CL;TREML4;TREML1;TREML3P;LINC00951;TDRG1;LOC100131047;LOC100505635;MIR4641;FOXP4-AS1;LOC101929555;LINC01276
LUN	Amplification	7q36.3	9.0792e-06	9.0792e-06	chr7:153830167-159345973	3	3	MIR153-2; MIR595; MIR5707	38	DPP6;EN2;MNX1;HTR5A;INSIG1;PTPRN2;SHH;VIPR2;UBE3C;DNAJB6;PAXIP1;NCAPG2;WDR60;ESYT2;LMBR1;LINC00244;NOM1;C7orf13;RNF32;LINC00689;RBM33;PAXIP1-AS1;CNPY1;LOC285889;BLACE;LOC389602;MIR153-2;MNX1-AS1;MIR595;HTR5A-AS1;PAXIP1-AS2;LOC100506302;LINC01006;LOC100506585;MIR5707;LOC101927914;LOC101929998;LINC01022
LUN	Amplification	7p11.2	6.0583e-07	6.0583e-07	chr7:53980236-55181525	1		EGFR	8	EGFR;HPVC1;SEC61G;VSTM2A;VSTM2A-OT1;EGFR-AS1;LOC100996654;LINC01445
LUN	Amplification	8q24.22	3.3261e-21	3.3261e-21	chr8:131983008-135558769	3	3	MIR7848; MIR30B; MIR30D	25	KCNQ3;ST3GAL1;SLA;TG;WISP1;HHLA1;NDRG1;KHDRBS3;EFR3A;LRRC6;PHF20L1;ZFAT;HPYR1;TMEM71;LINC01591;MIR30B;MIR30D;NCRNA00250;ZFAT-AS1;OC90;LOC101927798;LOC101927822;LOC101927845;MIR7848;LOC105375773
LUN	Amplification	8p11.21	0.0086847	0.0086847	chr8:40968845-42432653	3	3	MIR548AO; MIR486-1; MIR486-2	20	ANK1;IKBKB;PLAT;POLB;SFRP1;SLC20A2;VDAC3;KAT6A;AP3M2;DKK4;GOLGA7;GINS4;GPAT4;NKX6-3;MIR486-1;MIR548AO;LOC101929897;MIR486-2;LOC102723729;LOC105379393
LUN	Deletion	1p36.11	0.038461	0.038461	chr1:23044241-30739035	8	7	MIR3115; MIR4419A; MIR378F; MIR6731; MIR4425; MIR3917; LIN28A; MIR1976	146	RUNX3;CD52;RCC1;CNR2;E2F2;EPB41;EXTL1;EYA3;FGR;FUCA1;IFI6;GALE;SFN;GPR3;HMGN2;HMGCL;HTR1D;ID3;STMN1;MATN1;OPRD1;PAFAH2;PPP1R8;PTAFR;RHCE;RHD;SNORA73A;RPA2;RPL11;RPS6KA1;SRSF4;SLC9A1;TAF12;TCEA3;TCEB3;SLC30A2;LUZP1;LAPTM5;ARID1A;SNHG3;NR0B2;FCN3;MAP3K6;THEMIS2;PTPRU;WASF2;HNRNPR;SRRM1;CNKSR1;GMEB1;NUDC;SRSF10;RCAN3;LYPLA2;DNAJC8;KDM1A;WDTC1;TMEM50A;STX12;CLIC4;SYF2;LDLRAP1;SNORA73B;RNU11;AHDC1;SMP…
LUN	Deletion	10q22.1	0.028492	0.028492	chr10:71791402-75402922	1	1	MIR4676	54	ADK;ANXA7;CAMK2G;GLUD1P3;P4HA1;PLAU;PPP3CB;PSAP;VCL;VDAC2;NDST2;CHST3;SEC24C;SPOCK2;MICU1;ECD;ZSWIM8;DNAJC9;KAT6B;NUDT13;AP3M1;ASCC1;MRPS16;DUSP13;DDIT4;DNAJB12;MYOZ1;CDH23;SYNPO2L;PLA2G12B;ZNF503;MCU;CHCHD1;MSS51;CFAP70;COMTD1;ANAPC16;SAMD8;USP54;FUT11;OIT3;ZNF503-AS1;FAM149B1;DUPD1;C10orf55;DNAJC9-AS1;AGAP5;BMS1P4;ZNF503-AS2;ZSWIM8-AS1;MIR4676;PPP3CB-AS1;LOC101929165;LOC102723439
LUN	Deletion	12q24.31	1.9104e-06	1.9104e-06	chr12:120723334-123856801	4	4	MIR7107; MIR4304; MIR8072; MIR3908	70	ACADS;BCL7A;EIF2B1;GTF2H3;HPD;P2RX4;P2RX7;PSMD9;CLIP1;HNF1A;CDK2AP1;DENR;OASL;HCAR3;HIP1R;KNTC1;MPHOSPH9;CAMKK2;TMED2;SNRNP35;MLXIP;SETD1B;ABCB9;ATP6V0A2;HCAR1;ARL6IP4;ANAPC5;RHOF;SBNO1;ZCCHC8;DIABLO;PITPNM2;DDX55;C12orf43;VPS33A;RSRC2;B3GNT4;OGFOD2;VPS37B;TCTN2;RNF34;CCDC62;KDM2B;UNC119B;ORAI1;C12orf65;SPPL3;TMEM120B;WDR66;RILPL2;DNAH10;LRRC43;MORN3;HNF1A-AS1;HCAR2;LINC01089;RILPL1;IL31;KMT5A;MI…
LUN	Deletion	12p11.21	0.049498	0.049498	chr12:31121232-33219873			-	14	BICD1;PKP2;DNM1L;YARS2;KIAA1551;FAM60A;FLJ13224;FGD4;DENND5B;AMN1;ETFBKMT;H3F3C;DENND5B-AS1;LOC105369723
LUN	Deletion	14q32.31	0.038461	0.038461	chr14:101231470-104117368	2	2	MIR1247; MIR4309	42	CKB;DIO3;DYNC1H1;EIF5;HSP90AA1;KLC1;MARK3;PPP2R5C;MOK;TNFAIP2;TRAF3;XRCC3;BAG5;C14orf2;CDC42BPB;TECPR2;RCOR1;PPP1R13B;CINP;ZNF839;DIO3OS;ZFYVE21;AMN;APOPT1;EXOC3L4;WDR20;TRMT61A;TDRD9;ANKRD9;LINC00239;LINC00637;LINC00524;ASPG;RD3L;SNORA28;LINC00605;MIR1247;MIR4309;LOC100507277;LINC00677;LOC105378183;LOC107984640
LUN	Deletion	15q15.1	0.0066704	0.0066704	chr15:39864894-45432982	4	4	MIR626; MIR4310; MIR627; MIR1282	126	B2M;BUB1B;CAPN3;CKMT1B;EPB42;GANC;GATM;GCHFR;PDIA3;ITPKA;IVD;LTK;MAP1A;MFAP1;PLCB2;RAD51;SORD;SPINT1;SRP14;TP53BP1;TYRO3;EIF3J;JMJD7-PLA2G4B;SNAP23;SLC28A2;TGM5;PPIP5K1;LCMT2;SERF2;GPR176;CHP1;OIP5;BAHD1;MAPKBP1;RTF1;MGA;VPS39;CCNDBP1;HYPK;TMEM87A;RPAP1;RPUSD2;TUBGCP4;EHD4;DUOX2;NDUFAF1;NUSAP1;SPTBN5;CTDSPL2;DUOX1;DLL4;INO80;PPP1R14D;HAUS2;RMDN3;DNAJC17;PAK6;KNL1;STARD9;VPS18;ZNF106;SPATA5L1;CHAC…
LUN	Deletion	16q22.1	8.4963e-09	8.4963e-09	chr16:67350100-70774092	4	4	MIR6773; MIR1538; MIR140; MIR1972-2	86	AARS;AGRP;CDH1;CDH3;CTRL;NQO1;HAS3;HSD11B2;LCAT;NFATC3;PSKH1;PSMB10;ST3GAL2;SLC12A4;SNTB2;TERF2;SLC7A6;ATP6V0D1;NUTF2;CTCF;NFAT5;WWP2;DDX19B;SF3B3;EDC4;PLA2G15;COG4;VPS4A;NOB1;ZDHHC1;PARD6A;NIP7;TPPP3;PRMT7;DUS2;CHTF8;PDPR;LRRC36;DDX19A;SMPD3;VAC14;DDX28;TSNAXIP1;THAP11;RANBP10;PDF;DPEP2;DPEP3;ACD;FAM65A;TANGO6;ESRP2;CENPT;CYB5B;GFOD2;ENKD1;SLC7A6OS;COG8;UTP4;MTSS1L;EXOSC6;NRN1L;ZFP90;CARMIL2;IL3…
LUN	Deletion	17p13.3	9.749e-15	9.749e-15	chr17:747806-4969153	7	6	GEMIN4; MIR3183; MIR22; MIR132; MIR212; MIR6776; MIR1253	114	ABR;ALOX15;ARRB2;ASPA;ATP2A3;CHRNE;CRK;CTNS;DPH1;ENO3;GP1BA;HIC1;ITGAE;MNT;MYO1C;OR1D2;OR3A1;OR3A2;P2RX1;P2RX5;PAFAH1B1;SERPINF1;PFN1;PITPNA;PLD2;SERPINF2;PSMB6;RPA1;UBE2G1;TRPV1;YWHAE;OR1A1;OR1D5;OR1E1;OR1E2;OR1G1;OR3A3;SLC25A11;SCARF1;TM4SF5;SPAG7;SGSM2;MYBBP1A;PRPF8;RAP1GAP2;CAMTA2;ZZEF1;CLUH;SMG6;SHPK;RNF167;OR1A2;PELP1;TIMM22;TAX1BP3;MINK1;GEMIN4;GLOD4;ANKFY1;INPP5K;MRM3;NCBP3;TSR1;CXCL16;SR…
LUN	Deletion	19q13.42	0.0036962	0.0036962	chr19:53358602-54282102	51	51	MIR512-1; MIR512-2; MIR1323; MIR498; MIR515-1; MIR515-2; MIR519C; MIR519E; MIR520E; MIR520F; MIR1283-1; MIR518B; MIR518F; MIR519B; MIR520A; MIR520B; MIR523; MIR525; MIR526A1; MIR526B; MIR517A; MIR517B; MIR518C; MIR519D; MIR520C; MIR520D; MIR520G; MIR521-2; MIR524; MIR516B1; MIR516B2; MIR518A1; MIR518A2; MIR518D; MIR518E; MIR526A2; MIR517C; MIR519A1; MIR520H; MIR521-1; MIR522; MIR527; MIR516A1; MI…	81	NDUFA3;CNOT3;PRKCG;RPS9;LILRB2;LILRB5;LILRB3;PRPF31;TFPT;ZNF331;CACNG8;CACNG7;CACNG6;TSEN34;MBOAT7;LENG1;LILRA6;ZNF765;NLRP12;MYADM;OSCAR;ZNF813;TMC4;TPM3P9;ZNF525;LOC284379;VSTM1;ZNF761;TARM1;MIR371A;MIR372;MIR373;DPRX;MIR512-1;MIR512-2;MIR498;MIR520E;MIR515-1;MIR519E;MIR520F;MIR515-2;MIR519C;MIR520A;MIR526B;MIR519B;MIR525;MIR523;MIR518F;MIR520B;MIR518B;MIR526A1;MIR520C;MIR518C;MIR524;MIR517A;MI…
LUN	Deletion	19p13.2	5.398e-18	5.398e-18	chr19:6422336-11639504	14	13	KHSRP; MIR6791; MIR6792; MIR4999; MIR5589; MIR4322; MIR1181; MIR1238; MIR638; MIR4748; MIR199A1; MIR6793; MIR6886; MIR7974	177	hsa-mir-220b;ACP5;C3;CD70;CDKN2D;CNN1;DNM2;DNMT1;ELAVL1;ELAVL3;ADGRE1;EPOR;FCER2;ICAM1;ICAM3;ICAM4;ILF3;INSR;LDLR;MYO1F;HNRNPM;NDUFA7;P2RY11;PDE4A;PIN1;PRKCSH;MAP2K7;RPS28;CCL25;SMARCA4;SNAPC2;STXBP2;ICAM5;TYK2;VAV1;ZNF121;ZNF177;KHSRP;EIF3G;TNFSF14;TNFSF9;RAB11B;S1PR2;TRIP10;RAB3D;KEAP1;SH2D3A;AP1M2;CLEC4M;TUBB4A;TIMM44;CARM1;ZNF266;PNPLA6;TMED1;CDC37;ARHGEF18;KANK2;TSPAN16;OR7E24;CD209;COL5A3;R…
LUN	Deletion	2p15	0.0003408	0.0003408	chr2:60387526-64035335	1	1	MIR5192	28	MDH1;OTX1;PEX13;REL;UGP2;XPO1;USP34;CCT4;B3GNT2;EHBP1;WDPCP;VPS54;BCL11A;PAPOLG;FAM161A;KIAA1841;AHSA2;COMMD1;PUS10;TMEM17;LOC339803;C2orf74;LINC01185;SNORA70B;LOC100132215;DBIL5P2;MIR5192;MIR4432HG
LUN	Deletion	20q11.22	0.021851	0.021851	chr20:26208385-37291500	7	7	MIR3193; MIR1825; MIR4755; MIR644A; MIR499A; MIR499B; MIR1289-1	135	AHCY;ASIP;BCL2L1;DNMT3B;E2F1;EPB41L1;FOXS1;GGT7;GHRH;GSS;HCK;ID1;EIF6;PLAGL2;RBL1;RPN2;SNTA1;SPAG4;GDF5;EIF2S2;CPNE1;NFS1;CBFA2T2;KIF3B;RBM39;TM9SF4;RBM12;MYL9;PROCR;MMP24;CEP250;PXMP4;DLGAP4;RALY;MAPRE1;TPX2;NCOA6;POFUT1;SAMHD1;AAR2;TRPC4AP;REM1;PHF20;SCAND1;BPIFA1;ERGIC3;CDK5RAP1;UQCC1;EDEM2;ACSS2;C20orf24;NDRG3;MYH7B;TP53INP2;TGIF2;MANBAL;NECAB3;DSN1;FER1L4;BPIFB2;HM13;PDRG1;DYNLRB1;ITCH;SLA2;…
LUN	Deletion	3q13.33	0.17686	0.17686	chr3:119877064-119923502	1		GSK3B	1	GSK3B
LUN	Deletion	3p21.31	0.0041551	0.0041551	chr3:46953059-50273244	15	15	MIR1226; MIR4443; MIR6823; MIR711; MIR6824; MIR4793; MIR191; MIR425; MIR6890; MIR4271; MIR5193; MIR566; MIR5787; MIR6872; MIR2115	105	AMT;APEH;RHOA;SLC25A20;CAMP;CDC25A;COL7A1;DAG1;CELSR3;GNAI2;GNAT1;GPX1;IMPDH2;LAMB2;MAP4;MST1;MST1R;PFKFB4;PLXNB1;PRKAR2A;QARS;SEMA3F;SMARCC1;TCTA;UBA7;USP4;UQCRC1;SEMA3B;BSN;IP6K1;RBM6;RBM5;NME6;TRAIP;ARIH2;CSPG5;USP19;SLC38A3;WDR6;TREX1;DHX30;SCAP;LAMB2P1;NBEAL2;KLHL18;NDUFAF3;PTPN23;SETD2;GMPPB;SHISA5;TMA7;ZNF589;IP6K2;NCKIPSD;P4HTM;ELP6;QRICH1;DALRD3;RNF123;KIF9;CCDC71;SLC26A6;CAMKV;CCDC51;AT…
LUN	Deletion	4q35.1	0.011648	0.011648	chr4:173268192-190214555	5	5	MIR548T; MIR4276; MIR1305; MIR3945; MIR4455	90	AGA;SLC25A4;CASP3;DCTD;F11;ACSL1;FAT1;FRG1;GPM6A;HMGB2;HPGD;ING2;IRF2;KLKB1;MTNR1A;TLR3;VEGFC;GLRA3;SORBS2;SAP30;HAND2;ADAM29;SCRG1;FAM149A;FBXO8;PDLIM3;GALNT7;CLDN22;NEIL3;UFSP2;CDKN2AIP;TENM3;LRP2BP;STOX2;CFAP97;SPCS3;TRAPPC11;CENPU;HAND2-AS1;WWC2;CEP44;SNX25;LOC90768;WDR17;ZFP42;SPATA4;ENPP6;ASB5;WWC2-AS2;RWDD4;PRIMPOL;TRIML2;CCDC110;CYP4V2;F11-AS1;LINC01098;LOC339975;TRIML1;ANKRD37;LOC389247;…
LUN	Deletion	4p14	1.5719e-12	1.5719e-12	chr4:38868720-40949566	2	2	MIR5591; MIR4802	24	APBB2;RHOH;UBE2K;RFC1;RPL9;UGDH;LIAS;PDS5A;KLHL5;RBM47;CHRNA9;N4BP2;WDR19;NSUN7;TMEM156;FAM114A1;KLB;SMIM14;LOC344967;LOC401127;MIR4802;MIR5591;UGDH-AS1;LOC101060498
LUN	Deletion	5q13.2	1.0363e-34	1.0363e-34	chr5:69165418-71418062			-	28	CCNB1;CDK7;GTF2H2;NAIP;PMCHL2;RAD17;SMN1;SMN2;TAF9;SERF1A;SMA4;SMA5;CENPH;MRPS36;MARVELD2;CCDC125;LOC441081;LOC647859;GUSBP3;GTF2H2B;GTF2H2C;SERF1B;GTF2H2C_2;GUSBP9;OCLN;LOC101928924;AK6;LOC102724392
LUN	Deletion	6q21	0.2002	0.2002	chr6:64203038-161147916	26	25	MIR30C2; MIR30A; MIR4282; MIR4463; MIR4464; MIR4643; MIR2113; MIR548AI; LIN28B; MIR587; MIR548B; MIR3144; MIR588; MIR548H5; MIR548AJ1; MIR3662; MIR548A2; MIR3145; MIR3668; MIR4465; MIR1273C; MIR1202; MIR4466; MIR3692; MIR7161; MIR3918	524	hsa-mir-2113;ACAT2;AIM1;AMD1;ARG1;ADGRB3;BCKDHB;PRDM1;CCNC;CGA;CNR1;COL9A1;COL10A1;COL12A1;COL19A1;COX7A2;CTGF;EEF1A1;EPB41L2;EPHA7;EYA4;ESR1;FABP7;FOXO3;FRK;FUCA2;FYN;GABRR1;GABRR2;GJA1;GPR6;GRIK2;GRM1;HDAC2;HIVEP2;HSF2;HTR1B;HTR1E;IFNGR1;IGF2R;IMPG1;KPNA5;LAMA2;LAMA4;LPA;MARCKS;MAN1A1;MAS1;ME1;MAP3K4;MAP3K5;MYB;MYO6;NMBR;NT5E;OPRM1;PCMT1;ENPP1;ENPP3;PEX7;PGM3;PLAGL1;PLG;PLN;POU3F2;PREP;PKIB;PTP…
LUN	Deletion	7p22.1	0.002805	0.002805	chr7:4788449-7066381	3	3	MIR4656; MIR589; MIR6874	43	ACTB;PMS2;RAC1;FSCN1;ZNF12;AIMP2;CYTH3;AP5Z1;KDELR2;WIPI2;EIF2AK1;CCZ1;RNF216;ZNF853;ZDHHC4;RADIL;PAPOLB;RBAK;C7orf26;FBXL18;USP42;TNRC18;FAM220A;MMD2;LOC221946;DAGLB;CCZ1B;SLC29A4;RSPH10B;RBAKDN;GRID2IP;ZNF815P;RNF216P1;PMS2CL;ZNF890P;OCM;MIR589;ZNF316;ANKRD61;RBAK-RBAKDN;MIR4656;RNF216-IT1;MIR6874
LUN	Deletion	7q11.23	2.0979e-17	2.0979e-17	chr7:72697862-77708929	4	4	MIR4650-2; MIR4284; MIR590; MIR4651	89	CLDN4;CLDN3;ELN;GTF2I;GTF2IP1;HIP1;HSPB1;LIMK1;MDH2;PMS2P2;PMS2P5;PMS2P3;POR;PTPN12;RFC2;CCL24;STX1A;EIF4H;CLIP2;LAT2;YWHAG;ZP3;FZD9;FKBP6;BAZ1B;BCL7B;GTF2IRD1;POM121;CCL26;FGL2;POMZP3;TBL2;MLXIPL;STYXL1;GSAP;STAG3L1;NSUN5;RHBDD2;CCDC146;UPK3B;RCC1L;ABHD11;TMEM120A;GTF2IRD2;DNAJC30;DTX2;WBSCR22;WBSCR28;TRIM50;SSC4D;WBSCR27;SBDSP1;VPS37D;NSUN5P1;ABHD11-AS1;SRRM3;RSBN1L;NSUN5P2;TRIM73;TRIM74;GTF2IR…
LUN	Deletion	8p23.1	0.00053484	0.00053484	chr8:1-35840462	29	29	MIR3674; MIR596; MIR7160; MIR8055; MIR4659A; MIR4659B; MIR548I3; MIR4660; MIR597; MIR124-1; MIR4286; MIR1322; MIR598; MIR3926-1; MIR3926-2; MIR5692A2; MIR383; MIR548V; MIR320A; MIR6841; MIR6876; MIR548H4; MIR6842; MIR6843; MIR3622A; MIR3622B; MIR4287; MIR4288; MIR3148	298	NAT1;NAT2;ADRA1A;ANGPT2;ASAH1;ATP6V1B2;BLK;BMP1;POLR3D;BNIP3L;CHRNA2;CLU;CTSB;DEFA1;DEFA3;DEFA4;DEFA5;DEFA6;DEFB1;DEFB4A;DPYSL2;DUSP4;EGR3;DMTN;EPHX2;CLN8;EXTL3;PTK2B;FDFT1;FGL1;GATA4;GFRA2;GNRH1;GSR;GTF2E2;NRG1;LOXL2;LPL;MSR1;MSRA;NEFM;NEFL;NKX3-1;PCM1;PDGFRL;PNOC;PPP2CB;PPP2R2A;PPP3CC;SFTPC;SLC7A2;SLC18A1;STC1;WRN;FZD3;TUSC3;UBXN8;TNKS;ADAM7;TNFRSF10D;TNFRSF10C;TNFRSF10B;TNFRSF10A;FGF17;DOK2;MT…
LUN	Deletion	9q21.11	4.8943e-05	4.8943e-05	chr9:42304862-67772477	1	1	MIR4477B	43	ZNF658;SPATA31A7;ANKRD20A1;CBWD5;LOC286297;FOXD4L4;AQP7P1;FGF7P6;FAM74A1;FAM74A4;LOC403323;ANKRD20A3;AQP7P3;PTGER4P2-CDK2AP2P2;LOC554249;FRG1JP;LOC642929;LINC01189;CNTNAP3P2;FLJ43315;FOXD4L5;SPATA31A3;SPATA31A5;FAM74A3;LOC728673;ANKRD20A4;FAM27E3;LOC100132249;GXYLT1P3;FAM27C;FAM95B1;FAM27B;MIR4477A;LOC101927827;LOC101928195;LOC101928381;LOC101929583;LOC102723709;LOC102724238;LINC01410;LOC10390860…
LUNP	Amplification	1q21.3	0.14247	0.14247	chr1:145850710-155346257	12	11	MIR5087; MIR6077; MIR6878; MIR4257; MIR554; MIR8083; MIR6737; MIR5698; MIR190B; ADAR; MIR4258; MIR92B	277	ADAR;ARNT;BCL9;CHRNB2;CKS1B;CLK2;CTSK;CTSS;ECM1;EFNA1;EFNA3;EFNA4;ENSA;FCGR1A;FDPS;FLG;FMO5;GBA;GBAP1;GJA5;GJA8;IL6R;ILF2;IVL;KCNN3;LOR;MCL1;SMCP;MTX1;MUC1;NPR1;PI4KB;PKLR;PRKAB2;PSMB4;PSMD4;RAB13;RFX5;RNU1-4;RORC;RPS27;S100A1;S100A2;S100A3;S100A4;S100A5;S100A6;S100A7;S100A8;S100A9;S100A10;S100A11;S100A12;S100A13;SHC1;SPRR1A;SPRR1B;SPRR2A;SPRR2B;SPRR2C;SPRR2D;SPRR2E;SPRR2F;SPRR2G;SPRR3;VPS72;THBS…
LUNP	Amplification	10p15.1	0.051701	0.051701	chr10:3843347-9739086	3	3	MIR6078; MIR3155A; MIR3155B	53	ATP5C1;CALML3;AKR1C4;AKR1C1;AKR1C2;GATA3;GDI2;IL2RA;IL15RA;ITIH2;PFKFB3;PRKCQ;AKR1C3;NET1;KIN;CALML5;ANKRD16;FAM208B;SFMBT2;ASB13;TUBAL3;ITIH5;AKR1E2;TAF3;FBXO18;RBM17;UCN3;LINC00705;AKR1C8P;AKR1C6P;LOC399715;GATA3-AS1;PRKCQ-AS1;CALML3-AS1;LINC00704;MIR3155A;LINC00703;LINC00707;LINC00708;LINC00709;MIR4454;MIR3155B;LINC00702;LINC00706;LOC101927964;LOC101928150;LOC101928272;MIR6078;LOC105376382;LOC…
LUNP	Amplification	7p11.2	0.051701	0.051701	chr7:54427670-56220768	1		EGFR	21	CCT6A;EGFR;GBAS;PHKG1;PSPH;SEC61G;SUMF2;CHCHD2;MRPS17;LANCL2;VOPP1;VSTM2A;VSTM2A-OT1;SEPT14;ZNF713;FKBP9P1;NUPR2;SNORA15;EGFR-AS1;LOC100996654;ELDR
LUNP	Deletion	11p15.5	0.18021	0.18021	chr11:1-1996903	7	6	MIR6743; HRAS; MIR210; MIR6744; MIR4298; MIR7847; MIR675	87	AP2A2;CD151;CTSD;DRD4;DUSP8;HRAS;IRF7;LSP1;MUC2;MUC5AC;MUC6;POLR2L;PSMD13;RNH1;MRPL23;RPLP2;SCT;TALDO1;TSPAN4;TNNI2;TNNT3;RASSF7;IFITM1;BRSK2;IFITM3;DEAF1;IFITM2;PKP3;SIRT3;BET1L;CEND1;CDHR5;TOLLIP;PIDD1;PNPLA2;PHRF1;SIGIRR;RIC8A;EPS8L2;CHID1;SLC25A22;PGGHG;PTDSS2;MOB2;SYT8;ODF3;LRRC56;LOC143666;SCGB1C1;NLRP6;LOC171391;TOLLIP-AS1;LMNTD2;H19;CRACR2B;TMEM80;ANO9;KRTAP5-AS1;B4GALNT4;PDDC1;KRTAP5-1;K…
LUNP	Deletion	9p21.3	0.18937	0.18937	chr9:18573485-28863513	4	4	MIR4473; MIR4474; MIR491; MIR31	62	PLIN2;CDKN2A;CDKN2B;ELAVL2;IFNA1;IFNA2;IFNA4;IFNA5;IFNA6;IFNA7;IFNA8;IFNA10;IFNA13;IFNA14;IFNA16;IFNA17;IFNA21;IFNA22P;IFNB1;IFNW1;MLLT3;MTAP;RPS6;TEK;PLAA;RRAGA;SLC24A2;CDKN2A-AS1;EQTN;HAUS6;FOCAD;DENND4C;KLHL9;IFNK;DMRTA1;LRRC19;MOB3B;CAAP1;IFT74;ADAMTSL1;LINC00032;LINGO2;SAXO1;C9orf72;TUSC1;IFNE;ACER2;HACD4;MIR31;LINC01239;MIR31HG;MIR491;SCARNA8;CDKN2B-AS1;IZUMO3;LOC100506422;MIR4473;MIR4474;F…
OVA	Amplification	1q42.3	0.0047327	0.0047327	chr1:226388502-248956422	14	14	MIR5008; MIR3620; MIR6742; MIR4666A; MIR1182; MIR4427; MIR4671; MIR4753; MIR1537; MIR4428; MIR3123; MIR4677; MIR3916; MIR3124	239	ACTA1;ACTN2;PARP1;ADSS;AGT;ARF1;CHML;LYST;CHRM3;FH;GALNT2;GNG4;GUK1;HNRNPU;ITPKB;KCNK1;LGALS8;MTR;NID1;PSEN2;RAB4A;RGS7;RYR2;TARBP1;TBCE;GPR137B;TSNAX;WNT9A;ZNF124;HIST3H3;GNPAT;CDC42BPA;KMO;EXO1;GGPS1;TOMM20;URB2;CEP170;AKT3;ZBTB18;SPHAR;CAPN9;SDCCAG8;COG2;RBM34;ABCB10;OPN3;TRIM58;AHCTF1;OR1C1;OR2M4;OR2L2;OR2L1P;OR2T1;TAF5L;DISC2;DISC1;DESI2;SCCPDH;TRIM17;ARID4B;EGLN1;MAP10;KIF26B;HEATR1;ZNF692;…
OVA	Amplification	17q23.3	0.081769	0.081769	chr17:64500719-64643922	3	2	DDX5; MIR3064; MIR5047	5	DDX5;SMURF2;CEP95;MIR3064;MIR5047
OVA	Amplification	19q12	2.7123e-10	5.7391e-10	chr19:29323073-30661304			-	8	CCNE1;URI1;ZNF536;POP4;PLEKHF1;C19orf12;LOC284395;VSTM2B
OVA	Amplification	19p13.12	0.0028046	0.011275	chr19:8839373-21149637	27	27	MIR5589; MIR4322; MIR1181; MIR1238; MIR638; MIR4748; MIR199A1; MIR6793; MIR6886; MIR7974; MIR5684; MIR6794; MIR5695; MIR6515; MIR23A; MIR24-2; MIR27A; MIR181C; MIR181D; MIR1199; MIR639; MIR6795; MIR1470; MIR3188; MIR3189; MIR640; MIR1270	379	hsa-mir-1270-1;ACP5;ASNA1;BST2;CACNA1A;CALR;ADGRE5;CDKN2D;CNN1;COMP;NCAN;DHPS;DNASE2;DNM2;DNMT1;ELAVL3;EPOR;NR2F6;FARSA;GCDH;DNAJB1;ICAM1;ICAM3;ICAM4;IL12RB1;ILF3;INSL3;JAK3;JUNB;JUND;KCNN1;LDLR;CYP4F3;LYL1;MAN2B1;BORCS8-MEF2B;RAB8A;MYO9B;NDUFB7;NFIX;NOTCH3;P2RY11;PDE4A;PDE4C;PIK3R2;PIN1;PRKACA;PKN1;PRKCSH;PTGER1;RAB3A;RAD23A;UPF1;RFX1;RPL18A;SLC1A6;SLC5A5;SMARCA4;PRDX2;ICAM5;TPM4;TYK2;UBA52;ZNF1…
OVA	Amplification	20q13.2	0.15899	0.15899	chr20:51453044-56877461	1	1	MIR4756	30	CSTF1;CYP24A1;MC3R;NFATC2;PFDN4;AURKA;TFAP2C;ZNF217;BCAS1;ATP9A;RTFDC1;ZFP64;DOK5;CASS4;SALL4;FAM210B;TSHZ2;GCNT7;CBLN4;FAM209A;FAM209B;SUMO1P1;MIR4756;LINC01429;LINC01524;LOC101927770;LINC01441;LINC01440;LOC105372672;LOC105372682
OVA	Amplification	3q26.2	3.7584e-10	3.7584e-10	chr3:167796251-171716178	3	3	MIR551B; MIR6828; MIR569	31	MECOM;CLDN11;SERPINI1;PLD1;PRKCI;SKIL;SLC2A2;TERC;SEC62;TNIK;GPR160;GOLIM4;MYNN;EIF5A2;SLC7A14;LRRC31;PHC3;ACTRT3;EGFEM1P;LRRC34;RPL22L1;LRRIQ4;SAMD7;LINC01330;MIR551B;MIR569;LOC100128164;LOC100507661;LOC101928583;MIR6828;LOC105374205
OVA	Amplification	6p21.33	0.07351	0.07351	chr6:29986230-32322682	8	8	MIR877; MIR4640; MIR6891; MIR6832; MIR4646; MIR1236; MIR6721; MIR6833	145	ABCF1;AGER;AIF1;ATP6V1G2;CFB;C2;C4A;C4B;DDR1;CDSN;CLIC1;ATF6B;CSNK2B;CYP21A2;CYP21A1P;DXO;GNL1;GTF2H4;HLA-B;HLA-C;HLA-E;HLA-J;HLA-L;HSPA1A;HSPA1B;HSPA1L;LTA;LTB;MICB;MSH5;NEU1;NFKBIL1;NOTCH4;PBX2;POU5F1;PPP1R10;RNF5;SKIV2L;TCF19;PPP1R11;TNF;TNXA;TNXB;VARS;TRIM26;PRRC2A;BAG6;GPANK1;DDX39B;ABHD16A;NELFE;LST1;DHX16;STK19;IER3;PPT2;MDC1;TRIM10;FLOT1;AGPAT1;C6orf10;HCP5;EHMT2;TRIM31;NRM;DDAH2;SNORD52;…
OVA	Amplification	8q24.21	1.3803e-13	1.3803e-13	chr8:125714407-132438544	7	7	MIR1204; MIR1205; MIR1206; MIR1207; MIR1208; MIR3686; MIR5194	36	ADCY8;KCNQ3;MYC;POU5F1B;PVT1;HHLA1;EFR3A;ASAP1-IT1;ASAP1;FAM49B;GSDMC;CCDC26;FAM84B;TMEM75;CASC8;LINC00977;OC90;LINC00861;CASC11;MIR1205;MIR1206;MIR1207;MIR1204;MIR1208;MIR3686;CCAT1;ASAP1-IT2;PCAT1;MIR5194;CCAT2;PRNCR1;LOC101927657;LINC00824;CASC21;CASC19;PCAT2
OVA	Deletion	1p36.31	0.072099	0.072099	chr1:632469-30738535	37	36	MIR200A; MIR200B; MIR429; MIR6726; MIR6727; MIR6808; MIR4251; MIR551A; MIR4417; MIR4689; MIR4252; MIR6728; MIR34A; MIR5697; MIR1273D; MIR6729; MIR7846; MIR4632; MIR6730; MIR3675; MIR3972; MIR4695; MIR1290; MIR6084; MIR1256; MIR4418; MIR6127; MIR4684; MIR4253; MIR3115; MIR4419A; MIR378F; MIR6731; MIR4425; MIR3917; LIN28A; MIR1976	542	hsa-mir-551a;ALPL;RERE;C1QA;C1QB;C1QC;CA6;CAPZB;CASP9;RUNX3;TNFRSF8;CDA;CDK11B;CDC42;CD52;RCC1;CLCN6;CLCNKA;CLCNKB;CNR2;CORT;DDOST;DFFA;DFFB;DVL1;E2F2;ECE1;MEGF6;EPHA2;ENO1;EPB41;EPHA8;EPHB2;EXTL1;EYA3;FGR;MTOR;FUCA1;IFI6;GABRD;GALE;GNB1;SFN;GPR3;ZBTB48;HMGN2;HMGCL;HSPG2;HTR1D;HTR6;ID3;TNFRSF9;STMN1;MATN1;MFAP2;MTHFR;NBL1;NPPA;NPPB;OPRD1;PAFAH2;PAX7;PEX10;PEX14;PGD;PIK3CD;PLA2G2A;PLA2G5;PLOD1;EXO…
OVA	Deletion	11p15.5	0.0027474	0.0027474	chr11:1-3855954	9	8	MIR6743; HRAS; MIR210; MIR6744; MIR4298; MIR7847; MIR675; MIR483; MIR4686	128	AP2A2;RHOG;ART1;ASCL2;CARS;CD81;CD151;CDKN1C;CTSD;DRD4;DUSP8;HRAS;IGF2;INS;IRF7;KCNQ1;LSP1;MUC2;MUC5AC;MUC6;NAP1L4;NUP98;SLC22A18;SLC22A18AS;POLR2L;PSMD13;RNH1;MRPL23;RPLP2;SCT;STIM1;TALDO1;TH;TSPAN4;TNNI2;TNNT3;TRPC2;PHLDA2;ZNF195;RASSF7;IFITM1;BRSK2;TSPAN32;TSSC4;IFITM3;DEAF1;IFITM2;OR7E12P;KCNQ1OT1;PKP3;SIRT3;PGAP2;C11orf21;TRPM5;IGF2-AS;BET1L;CEND1;CDHR5;TOLLIP;PIDD1;KCNQ1DN;CHRNA10;PNPLA2;PH…
OVA	Deletion	11q25	0.2271	0.2271	chr11:131107902-135086622	1	1	MIR4697	21	OPCML;IGSF9B;NCAPD3;ACAD8;B3GAT1;THYN1;NTM;JAM3;GLB1L2;VPS26B;GLB1L3;SPATA19;MIR4697HG;LOC283177;LOC646522;LOC100128239;LOC100507548;MIR4697;NTM-IT;NTM-AS1;LOC101929653
OVA	Deletion	12q24.33	0.03422	0.03422	chr12:124916147-133275309	4	3	MIR4419B; MIR3612; RAN; MIR6763	74	STX2;GOLGA3;MMP17;POLE;PXMP2;RAN;SFSWAP;ZNF10;ZNF26;ZNF84;ZNF140;ULK1;PIWIL1;ZNF268;FZD10;P2RX2;ANKLE2;RIMBP2;GALNT9;CHFR;EP400;DHX37;FBRSL1;AACS;NOC4L;PUS1;TMEM132C;TMEM132B;LINC01257;TMEM132D;SLC15A4;BRI3BP;GLT1D1;PGAM5;LOC283352;ADGRD1;DDX51;LOC338797;EP400NL;LINC00944;LINC00939;FLJ37505;LOC440117;FZD10-AS1;ANHX;SNORA49;LOC100128554;LOC100130238;LOC100190940;ZNF605;MIR3612;LRCOL1;LINC00943;MIR…
OVA	Deletion	13q14.11	0.023618	0.023618	chr13:36352766-66815212	17	17	MIR4305; MIR320D1; MIR621; MIR3168; MIR5006; MIR8079; MIR3613; MIR15A; MIR16-1; MIR5693; MIR4703; MIR759; MIR1297; MIR5007; MIR3169; MIR548X2; MIR4704	201	ATP7B;RCBTB2;CPB2;ELF1;ESD;FOXO1;MLNR;GTF2F2;GUCY1B2;HTR2A;KPNA3;LCP1;SMAD9;NEK3;PCDH8;PCDH9;RB1;RFXAP;TPT1;TRPC4;TNFSF11;SUCLA2;DLEU2;TSC22D1;CCNA1;ITM2B;MTRF1;UTP14C;LPAR6;SLC25A15;LHFP;TRIM13;MRPS31;DLEU1;OLFM4;POSTN;SUGT1;LECT1;WBP4;AKAP11;EXOSC8;FNDC3A;VWA8;ZC3H13;SPG20;LRCH1;INTS6;CKAP2;NUFIP1;PCDH17;RGCC;MED4;DNAJC15;ALG5;VPS36;PHF11;UFM1;ENOX1;RCBTB1;NUDT15;GPALPP1;SUPT20H;THSD1;CYSLTR2;S…
OVA	Deletion	16q22.3	0.11117	0.11117	chr16:59419242-90338345	17	17	MIR328; MIR6773; MIR1538; MIR140; MIR1972-2; MIR4719; MIR4720; MIR7854; MIR6504; MIR8058; MIR3182; MIR5093; MIR1910; MIR6774; MIR5189; MIR4722; MIR6775	355	AARS;AP1G1;AFG3L1P;AGRP;APRT;ZFHX3;GAS8-AS1;CA5A;CA7;CALB2;CBFA2T3;CBFB;CDH1;CDH3;CDH5;CDH8;CDH11;CDH13;CDH15;CDH16;COX4I1;CTRB1;CTRL;CYBA;DHODH;NQO1;DYNC1LI2;DPEP1;E2F4;FANCA;FOXF1;FOXL1;FOXC2;GALNS;GAS8;GCSH;GLG1;HAS3;HP;HPR;HSBP1;HSD11B2;HSD17B2;HSF4;IRF8;KARS;LCAT;MAF;MC1R;CHST6;MVD;NFATC3;CHMP1A;PLCG2;PSKH1;PSMB10;PSMD7;RPL13;RRAD;ST3GAL2;SLC9A5;SLC12A4;SNTB2;SPG7;TAT;TERF2;TK2;ZNF19;ZNF23;G…
OVA	Deletion	18q22.3	0.00024587	0.00024587	chr18:69663839-80373285	1	1	MIR548AV	56	CYB5A;GALR1;MBP;NFATC1;ZNF236;CTDP1;SOCS6;ZNF516;TSHZ1;CD226;TXNL4A;ADNP2;RTTN;KCNG2;SALL3;TIMM21;ZNF407;CNDP2;RBFA;PQLC1;NETO1;PARD6G;CNDP1;FAM69C;CBLN2;FBXO15;GTSCR1;DOK6;LOC284241;ZADH2;SMIM21;LINC00908;LOC339298;ATP9B;LOC400655;LINC00909;C18orf65;LINC00683;LOC400661;HSBP1L1;C18orf63;PARD6G-AS1;LOC100131655;LINC01541;LOC100505797;LOC100505817;LOC100505853;RBFADN;MIR548AV;LOC101060542;LOC101927…
OVA	Deletion	19p13.3	0.015121	0.015121	chr19:1-4123153	10	10	MIR1302-11; MIR3187; MIR4745; MIR1909; MIR1227; MIR6789; MIR4321; MIR7108; MIR7850; MIR637	158	AES;AMH;ATP5D;AZU1;HCN2;BSG;CDC34;CIRBP;CNN2;CSNK1G2;DAPK3;CFD;ARID3A;EEF2;EFNA2;ELANE;GAMT;GNA11;GNA15;GNG7;MKNK2;GPX4;GZMM;MATK;GADD45B;NFIC;OAZ1;PALM;POLR2E;POLRMT;MAP2K2;PRTN3;PTBP1;RPS15;SGTA;STK11;TBXA2R;TCF3;THOP1;TLE2;MADCAM1;SF3A2;PLPP2;S1PR4;AP3D1;APBA3;MED16;FSTL3;APC2;ABCA7;HMG20B;UQCR11;SBNO2;ZFR2;PIP5K1C;ARHGAP45;SHC2;TIMM13;DAZAP1;SNORD37;RNU6-1;FGF22;TJP3;NMRK2;SLC39A3;THEG;ZBTB7A…
OVA	Deletion	19q13.42	0.11117	0.11117	chr19:53051127-53787164	46	46	MIR512-1; MIR512-2; MIR1323; MIR498; MIR515-1; MIR515-2; MIR519C; MIR519E; MIR520E; MIR520F; MIR1283-1; MIR518B; MIR518F; MIR519B; MIR520A; MIR520B; MIR523; MIR525; MIR526A1; MIR526B; MIR517A; MIR517B; MIR518C; MIR519D; MIR520C; MIR520D; MIR520G; MIR521-2; MIR524; MIR516B1; MIR516B2; MIR518A1; MIR518A2; MIR518D; MIR518E; MIR526A2; MIR517C; MIR519A1; MIR520H; MIR521-1; MIR522; MIR527; MIR516A1; MI…	66	ZNF331;ZNF415;ZNF665;ZNF347;ZNF160;ZNF765;ZNF845;BIRC8;ZNF813;TPM3P9;ZNF525;LOC284379;VN1R2;VN1R4;ZNF677;ZNF761;ZNF818P;DPRX;MIR512-1;MIR512-2;MIR498;MIR520E;MIR515-1;MIR519E;MIR520F;MIR515-2;MIR519C;MIR520A;MIR526B;MIR519B;MIR525;MIR523;MIR518F;MIR520B;MIR518B;MIR526A1;MIR520C;MIR518C;MIR524;MIR517A;MIR519D;MIR521-2;MIR520D;MIR517B;MIR520G;MIR516B2;MIR526A2;MIR518E;MIR518A1;MIR518D;MIR516B1;MIR5…
OVA	Deletion	22q13.31	0.19995	0.19995	chr22:43413215-50818468	10	10	MIR1249; MIR4762; MIR3619; MIRLET7A3; MIRLET7B; MIR4763; MIR3201; MIR4535; MIR3667; MIR6821	102	ACR;ARSA;MPPED1;CHKB;CPT1B;TYMP;FBLN1;PPARA;MAPK11;MAPK12;SBF1;UPK3A;WNT7B;CELSR1;PPP6R2;ZBED4;SCO2;PKDREJ;NUP50;RABL2B;GRAMD4;MLC1;KIAA0930;MAPK8IP2;PLXNB2;BRD1;ARHGAP8;TBC1D22A;SAMM50;ATXN10;FAM19A5;SULT4A1;RIBC2;SMC1B;PARVB;NCAPH2;GTSE1;MOV10L1;FAM118A;TTC38;PRR34;MIOX;PRR5;TRMU;PANX2;PARVG;CERK;EFCAB6;ALG12;CRELD2;ADM2;TRABD;PNPLA3;SELO;HDAC10;LDOC1L;KIAA1644;SHANK3;TUBGCP6;LMF2;PHF21B;KLHDC7…
OVA	Deletion	4q35.1	0.19861	0.19861	chr4:76575629-190214555	36	36	MIR5096; MIR575; MIR4451; MIR4452; MIR5705; MIR3684; MIR8066; MIR1255A; MIR576; MIR297; MIR302A; MIR302B; MIR302C; MIR302D; MIR367; MIR1243; MIR8082; MIR577; MIR1973; MIR2054; MIR3139; MIR7849; MIR548G; MIR4799; MIR3140; MIR4453; MIR3688-1; MIR3688-2; MIR4454; MIR578; MIR6082; MIR548T; MIR4276; MIR1305; MIR3945; MIR4455	548	hsa-mir-1979;ADH1A;ADH1B;ADH1C;ADH4;ADH5;ADH6;ADH7;AGA;ANK2;SLC25A4;ANXA2P1;ANXA3;ANXA5;ATOH1;BMP3;BMPR1B;CAMK2D;CASP3;CASP6;CCNA2;CCNG2;LRBA;CDS1;CLGN;CENPE;CLCN3;CPE;CTSO;DCTD;DMP1;DSPP;EDNRA;EGF;EIF4E;ELF2;ENPEP;ETFDH;F11;FABP2;ACSL1;FAT1;FGA;FGB;FGF2;FGF5;FGG;FRG1;GAB1;GK2;GK3P;GLRB;GPM6A;GRIA2;GRID2;GUCY1A3;GUCY1B3;GYPA;GYPB;GYPE;H2AFZ;HADH;HMGB2;HNRNPD;HPGD;IBSP;CFI;IL2;IL15;ING2;IRF2;KLKB1…
OVA	Deletion	5q13.2	1.797e-05	1.797e-05	chr5:69315594-71418062			-	24	GTF2H2;NAIP;PMCHL2;RAD17;SMN1;SMN2;TAF9;SERF1A;SMA4;SMA5;MARVELD2;CCDC125;LOC441081;LOC647859;GUSBP3;GTF2H2B;GTF2H2C;SERF1B;GTF2H2C_2;GUSBP9;OCLN;LOC101928924;AK6;LOC102724392
OVA	Deletion	6q27	0.13932	0.13932	chr6:142945360-170805979	9	9	MIR1273C; MIR1202; MIR4466; MIR3692; MIR7161; MIR3918; MIR1913; MIR3939; MIR4644	204	ACAT2;CCR6;ESR1;FUCA2;GPR31;GRM1;IGF2R;KIF25;LPA;MAS1;MAP3K4;AFDN;OPRM1;PARK2;PCMT1;PDCD2;PLAGL1;PLG;PSMB1;RPS6KA2;SLC22A1;SLC22A3;SLC22A2;SOD2;T;TBP;TCP1;TCP10;TCTE3;DYNLT1;THBS2;UTRN;EZR;VIP;EPM2A;PEX3;RNASET2;STX11;SYNJ2;LATS1;QKI;WTAP;AKAP12;PHACTR2;UST;PDE10A;RAB32;KATNA1;FGFR1OP;SCAF8;TAB2;SASH1;SYNE1;MTHFD1L;IPCEF1;TIAM2;LINC01558;FBXO5;RGS17;DLL1;MRPL18;CLDN20;NOX3;TFB1M;AIG1;SNX9;MPC1;UN…
OVA	Deletion	8p23.3	0.00024587	0.00024587	chr8:1-27610504	23	23	MIR3674; MIR596; MIR7160; MIR8055; MIR4659A; MIR4659B; MIR548I3; MIR4660; MIR597; MIR124-1; MIR4286; MIR1322; MIR598; MIR3926-1; MIR3926-2; MIR5692A2; MIR383; MIR548V; MIR320A; MIR6841; MIR6876; MIR548H4; MIR6842	244	NAT1;NAT2;ADRA1A;ANGPT2;ASAH1;ATP6V1B2;BLK;BMP1;POLR3D;BNIP3L;CHRNA2;CLU;CTSB;DEFA1;DEFA3;DEFA4;DEFA5;DEFA6;DEFB1;DEFB4A;DPYSL2;EGR3;DMTN;EPHX2;CLN8;PTK2B;FDFT1;FGL1;GATA4;GFRA2;GNRH1;LOXL2;LPL;MSR1;MSRA;NEFM;NEFL;NKX3-1;PCM1;PDGFRL;PPP2R2A;PPP3CC;SFTPC;SLC7A2;SLC18A1;STC1;TUSC3;TNKS;ADAM7;TNFRSF10D;TNFRSF10C;TNFRSF10B;TNFRSF10A;FGF17;DOK2;MTMR7;MYOM2;DLGAP2;MFHAS1;ENTPD4;ARHGEF10;PHYHIP;KBTBD11;…
OVA	Deletion	9p24.1	0.2377	0.2377	chr9:1-15132521	3	3	MIR1302-9; MIR101-2; MIR4665	72	DMRT1;FOXD4;MLANA;GLDC;INSL4;JAK2;NFIB;PTPRD;RFX3;RLN1;RLN2;SLC1A1;SMARCA2;TYRP1;VLDLR;MPDZ;CER1;PUM3;RCL1;DMRT2;INSL6;KDM4C;KANK1;RANBP6;CD274;AK3;SPATA6L;CDC37L1;PLGRKT;CBWD1;RIC1;DMRT3;ERMP1;PDCD1LG2;DOCK8;GLIS3-AS1;TPD52L3;IL33;TMEM261;UHRF2;C9orf66;FREM1;KIAA2026;KCNV2;GLIS3;LURAP1L;ZDHHC21;LOC389705;VLDLR-AS1;FLJ41200;PLPP6;MIR101-2;FAM138A;FAM138C;LINC00583;WASH1;DDX11L5;MIR1302-2;MIR1302-…
REN	Deletion	2q37.1	0.11682	0.11682	chr2:189133070-242193529	38	37	MIR3129; MIR3130-1; MIR3130-2; MIR2355; MIR7845; MIR1302-4; MIR4775; MIR548F2; MIR4776-1; MIR4776-2; MIR4438; MIR6809; MIR6513; MIR6810; MIR26B; MIR9500; MIR375; MIR3131; MIR153-1; MIR3132; MIR4268; MIR4439; MIR5702; MIR5703; MIR4777; MIR1244-1; MIR1471; DIS3L2; MIR562; MIR5001; MIR6811; MIR4440; MIR4441; MIR4269; MIR2467; MIR4786; MIR149; MIR3133	474	hsa-mir-1244-1;hsa-mir-3130-3;AAMP;ACADL;AGXT;ALPI;ALPP;ALPPL2;AOX1;ATIC;KIF1A;BARD1;BCS1L;BMPR2;BOK;CASP8;CASP10;CD28;CHRND;CHRNG;CLK1;COL4A3;COL4A4;COL5A2;COL6A3;CPS1;CREB1;CRYBA2;CRYGA;CRYGB;CRYGC;CRYGD;CTLA4;CYP27A1;DES;DTYMK;EEF1B2;EPHA4;ERBB4;ACSL3;FN1;GBX2;MSTN;GLS;GPC1;GPR1;GPR35;HDLBP;AGFG1;DNAJB2;HSPD1;HSPE1;HTR2B;IDH1;SP110;IGFBP2;IGFBP5;IHH;CXCR1;CXCR2;CXCR2P1;INHA;INPP1;INPP5D;IRS1;K…
REN	Deletion	3p21.31	0.2088	0.2088	chr3:25665027-79507798	34	34	MIR466; MIR548AY; MIR128-2; MIR26A1; MIR6822; MIR138-1; MIR564; MIR1226; MIR4443; MIR6823; MIR711; MIR6824; MIR4793; MIR191; MIR425; MIR6890; MIR4271; MIR5193; MIR566; MIR5787; MIR6872; MIR4787; MIRLET7G; MIR135A1; MIR8064; MIR3938; MIR548BB; MIR4272; MIR3136; MIR1284; MIR4444-2; MIR1324; MIR4273; MIR2115	483	ACAA1;ACVR2B;ACY1;ALAS1;AMT;APEH;ARF4;RHOA;ERC2-IT1;CACNA1D;SLC25A20;CAMP;CCK;ENTPD3;CDC25A;CISH;CCR1;CCR3;CCR4;CCR5;CCR8;ACKR2;COL7A1;CTNNB1;CX3CR1;CYP8B1;DAG1;DNASE1L3;DOCK3;DUSP7;CELSR3;FHIT;FLNB;GLB1;GNAI2;GNAT1;GOLGA4;XCR1;GPR27;GPX1;GRM2;HYAL1;IMPDH2;ITGA9;ITIH1;ITIH3;ITIH4;LAMB2;RPSA;LTF;MAP4;MITF;MLH1;MOBP;MST1;MST1R;MYD88;MYL3;NKTR;CNTN3;PDHB;PFKFB4;PLCD1;PLXNB1;PRKAR2A;PRKCD;PTH1R;PTPRG…
